# Supplementary material for: Diiron Aminocarbyne Complexes with NCE− Ligands (E = O, S, Se)
Source: Molecules. 2023 Apr 5;28(7):3251. doi: 10.3390/molecules28073251 (PMC10096932; doi:10.3390/molecules28073251)
Supplement: Supplementary file 1 [file molecules-28-03251-s001.zip]

Archive with 2 entries (2 files):
- Supporting Information Revised.pdf
- CIF.cif
