# Supplementary material for: Diiron Aminocarbyne Complexes with NCE− Ligands (E = O, S, Se)
Source: Molecules. 2023 Apr 5;28(7):3251. doi: 10.3390/molecules28073251 (PMC10096932; doi:10.3390/molecules28073251)
Supplement: Supplementary file 1 [file molecules-28-03251-s001.zip › CIF.cif]

 
data_p21c_a
 
_audit_creation_method            'SHELXL-2014/7'
_shelx_SHELXL_version_number      '2014/7'
_chemical_name_systematic         ?
_chemical_name_common             ?
_chemical_melting_point           ?
_chemical_formula_moiety          ?
_chemical_formula_sum
 'C16 H16 Fe2 N2 O2' 
_chemical_formula_weight          380.01

loop_
 _atom_type_symbol
 _atom_type_description
 _atom_type_scat_dispersion_real
 _atom_type_scat_dispersion_imag
 _atom_type_scat_source
 'C'  'C'   0.0033   0.0016
 'International Tables Vol C Tables 4.2.6.8 and 6.1.1.4'
 'H'  'H'   0.0000   0.0000
 'International Tables Vol C Tables 4.2.6.8 and 6.1.1.4'
 'Fe'  'Fe'   0.3463   0.8444
 'International Tables Vol C Tables 4.2.6.8 and 6.1.1.4'
 'N'  'N'   0.0061   0.0033
 'International Tables Vol C Tables 4.2.6.8 and 6.1.1.4'
 'O'  'O'   0.0106   0.0060
 'International Tables Vol C Tables 4.2.6.8 and 6.1.1.4'
 
_space_group_crystal_system       monoclinic
_space_group_IT_number            14
_space_group_name_H-M_alt         'P 21/c'
_space_group_name_Hall            '-P 2ybc'
 
_shelx_space_group_comment
;
The symmetry employed for this shelxl refinement is uniquely defined
by the following loop, which should always be used as a source of
symmetry information in preference to the above space-group names.
They are only intended as comments.
;
 
loop_
 _space_group_symop_operation_xyz
 'x, y, z'
 '-x, y+1/2, -z+1/2'
 '-x, -y, -z'
 'x, -y-1/2, z-1/2'
 
_cell_length_a                    8.7226(2)
_cell_length_b                    12.4479(3)
_cell_length_c                    14.1827(4)
_cell_angle_alpha                 90
_cell_angle_beta                  107.2940(10)
_cell_angle_gamma                 90
_cell_volume                      1470.31(6)
_cell_formula_units_Z             4
_cell_measurement_temperature     100(2)
_cell_measurement_reflns_used     9381
_cell_measurement_theta_min       2.2225
_cell_measurement_theta_max       30.3425
 
_exptl_crystal_description        cube
_exptl_crystal_colour             black
_exptl_crystal_density_meas       ?
_exptl_crystal_density_method     ?
_exptl_crystal_density_diffrn     1.717          
_exptl_crystal_F_000              776
_exptl_transmission_factor_min    ?
_exptl_transmission_factor_max    ?
_exptl_crystal_size_max           0.160
_exptl_crystal_size_mid           0.150
_exptl_crystal_size_min           0.130
_exptl_absorpt_coefficient_mu     1.980
_shelx_estimated_absorpt_T_min    0.742
_shelx_estimated_absorpt_T_max    0.783
_exptl_absorpt_correction_type    empirical
_exptl_absorpt_correction_T_min   0.5055
_exptl_absorpt_correction_T_max   0.5644
_exptl_absorpt_process_details    
; 
 Data were corrected for Lorentz polarization and absorption
 effects (empirical absorption correction SADABS).
 R(int) =  0.1534 (selected reflections only, before parameter refinement)
 R(int) =  0.0607 (selected reflections only, after parameter refinement)
;
_exptl_absorpt_special_details    ?
_diffrn_ambient_temperature       100(2)
_diffrn_radiation_wavelength      0.71073
_diffrn_radiation_type            MoK\a
_diffrn_source                    'fine-focus sealed tube'
_diffrn_measurement_device_type   'PHOTONII area detector'
_diffrn_measurement_method        'phi and omega scans'
_diffrn_detector_area_resol_mean  ?
_diffrn_reflns_number             23142
_diffrn_reflns_av_unetI/netI      0.0276
_diffrn_reflns_av_R_equivalents   0.0474
_diffrn_reflns_limit_h_min        -11
_diffrn_reflns_limit_h_max        11
_diffrn_reflns_limit_k_min        -15
_diffrn_reflns_limit_k_max        15
_diffrn_reflns_limit_l_min        -18
_diffrn_reflns_limit_l_max        18
_diffrn_reflns_theta_min          2.222
_diffrn_reflns_theta_max          26.996
_diffrn_reflns_theta_full         25.242
_diffrn_measured_fraction_theta_max   1.000
_diffrn_measured_fraction_theta_full  1.000
_diffrn_reflns_Laue_measured_fraction_max    1.000
_diffrn_reflns_Laue_measured_fraction_full   1.000
_diffrn_reflns_point_group_measured_fraction_max   1.000
_diffrn_reflns_point_group_measured_fraction_full  1.000
_reflns_number_total              3205
_reflns_number_gt                 2821
_reflns_threshold_expression      'I > 2\s(I)'
_reflns_Friedel_coverage          0.000
_reflns_Friedel_fraction_max      .
_reflns_Friedel_fraction_full     .
 
_reflns_special_details
;
 Reflections were merged by SHELXL according to the crystal
 class for the calculation of statistics and refinement.
 
 _reflns_Friedel_fraction is defined as the number of unique
 Friedel pairs measured divided by the number that would be
 possible theoretically, ignoring centric projections and
 systematic absences.
;
 
_computing_data_collection        'APEX3 (Bruker AXS, 2015)' 
_computing_cell_refinement        'APEX3 (Bruker AXS, 2015)' 
_computing_data_reduction         'SAINT (Bruker AXS, 2015)' 
_computing_structure_solution     'SHELXT (Sheldrick, 2015)'
_computing_structure_refinement 'SHELXL-2014/7 (Sheldrick, 2014)'
_computing_molecular_graphics     'ORTEPIII (Johnson, 1996)' 
_computing_publication_material  'XCIF 2014/2 (Bruker AXS, 2014)'
_refine_special_details           ?
_refine_ls_structure_factor_coef  Fsqd
_refine_ls_matrix_type            full
_refine_ls_weighting_scheme       calc
_refine_ls_weighting_details
'w=1/[\s^2^(Fo^2^)+(0.0236P)^2^+1.6741P] where P=(Fo^2^+2Fc^2^)/3'
_atom_sites_solution_primary      ?
_atom_sites_solution_secondary    ?
_atom_sites_solution_hydrogens    geom
_refine_ls_hydrogen_treatment     constr
_refine_ls_extinction_method      none
_refine_ls_extinction_coef        .
_refine_ls_number_reflns          3205
_refine_ls_number_parameters      201
_refine_ls_number_restraints      0
_refine_ls_R_factor_all           0.0353
_refine_ls_R_factor_gt            0.0283
_refine_ls_wR_factor_ref          0.0677
_refine_ls_wR_factor_gt           0.0632
_refine_ls_goodness_of_fit_ref    1.074
_refine_ls_restrained_S_all       1.074
_refine_ls_shift/su_max           0.001
_refine_ls_shift/su_mean          0.000
 
loop_
 _atom_site_label
 _atom_site_type_symbol
 _atom_site_fract_x
 _atom_site_fract_y
 _atom_site_fract_z
 _atom_site_U_iso_or_equiv
 _atom_site_adp_type
 _atom_site_occupancy
 _atom_site_site_symmetry_order  
 _atom_site_calc_flag
 _atom_site_refinement_flags_posn
 _atom_site_refinement_flags_adp
 _atom_site_refinement_flags_occupancy
 _atom_site_disorder_assembly
 _atom_site_disorder_group
Fe1 Fe 0.39974(4) 0.72093(2) 0.30598(2) 0.01387(9) Uani 1 1 d . . . . .
Fe2 Fe 0.13271(4) 0.63742(2) 0.21813(2) 0.01189(9) Uani 1 1 d . . . . .
N1 N 0.1692(2) 0.86024(14) 0.15923(13) 0.0153(4) Uani 1 1 d . . . . .
N2 N -0.0373(3) 0.70385(17) 0.36779(15) 0.0230(4) Uani 1 1 d . . . . .
O1 O 0.5637(2) 0.64757(15) 0.16726(13) 0.0282(4) Uani 1 1 d . . . . .
O2 O 0.3450(2) 0.50252(14) 0.36773(13) 0.0261(4) Uani 1 1 d . . . . .
C1 C 0.4970(3) 0.67648(19) 0.22093(17) 0.0194(5) Uani 1 1 d . . . . .
C2 C 0.3014(3) 0.57851(18) 0.31804(16) 0.0168(5) Uani 1 1 d . . . . .
C3 C 0.2155(3) 0.77259(17) 0.20926(15) 0.0134(4) Uani 1 1 d . . . . .
C4 C 0.0284(3) 0.68132(18) 0.31135(16) 0.0158(4) Uani 1 1 d . . . . .
C5 C 0.2805(3) 0.94339(19) 0.14503(18) 0.0241(5) Uani 1 1 d . . . . .
H5A H 0.3913 0.9185 0.1731 0.036 Uiso 1 1 calc R U . . .
H5B H 0.2647 1.0097 0.1783 0.036 Uiso 1 1 calc R U . . .
H5C H 0.2594 0.9573 0.0743 0.036 Uiso 1 1 calc R U . . .
C6 C -0.0010(3) 0.88343(19) 0.10629(17) 0.0210(5) Uani 1 1 d . . . . .
H6A H -0.0218 0.8683 0.0358 0.031 Uiso 1 1 calc R U . . .
H6B H -0.0237 0.9592 0.1152 0.031 Uiso 1 1 calc R U . . .
H6C H -0.0703 0.8381 0.1328 0.031 Uiso 1 1 calc R U . . .
C101 C 0.3774(4) 0.8397(3) 0.4080(3) 0.0570(12) Uani 1 1 d . . . . .
H101 H 0.2832 0.8885 0.3995 0.068 Uiso 1 1 calc R U . . .
C102 C 0.5113(5) 0.8606(2) 0.3749(2) 0.0543(11) Uani 1 1 d . . . . .
H102 H 0.5320 0.9275 0.3416 0.065 Uiso 1 1 calc R U . . .
C103 C 0.6176(3) 0.7717(3) 0.4052(2) 0.0328(6) Uani 1 1 d . . . . .
H103 H 0.7269 0.7640 0.3968 0.039 Uiso 1 1 calc R U . . .
C104 C 0.5446(4) 0.7013(2) 0.45485(18) 0.0314(6) Uani 1 1 d . . . . .
H104 H 0.5911 0.6319 0.4862 0.038 Uiso 1 1 calc R U . . .
C105 C 0.3985(4) 0.7438(3) 0.4550(2) 0.0468(9) Uani 1 1 d . . . . .
H105 H 0.3214 0.7097 0.4860 0.056 Uiso 1 1 calc R U . . .
C201 C 0.1584(3) 0.54986(18) 0.09428(16) 0.0201(5) Uani 1 1 d . . . . .
H201 H 0.2591 0.5425 0.0749 0.024 Uiso 1 1 calc R U . . .
C202 C 0.0408(3) 0.63028(18) 0.06177(16) 0.0162(4) Uani 1 1 d . . . . .
H202 H 0.0431 0.6898 0.0149 0.019 Uiso 1 1 calc R U . . .
C203 C -0.0814(3) 0.6116(2) 0.10614(17) 0.0233(5) Uani 1 1 d . . . . .
H203 H -0.1827 0.6540 0.0947 0.028 Uiso 1 1 calc R U . . .
C204 C -0.0394(4) 0.5175(2) 0.16499(18) 0.0313(7) Uani 1 1 d . . . . .
H204 H -0.1058 0.4827 0.2030 0.038 Uiso 1 1 calc R U . . .
C205 C 0.1061(4) 0.47946(19) 0.15713(18) 0.0299(6) Uani 1 1 d . . . . .
H205 H 0.1638 0.4137 0.1899 0.036 Uiso 1 1 calc R U . . .
 
loop_
 _atom_site_aniso_label
 _atom_site_aniso_U_11
 _atom_site_aniso_U_22
 _atom_site_aniso_U_33
 _atom_site_aniso_U_23
 _atom_site_aniso_U_13
 _atom_site_aniso_U_12
Fe1 0.01222(16) 0.01422(16) 0.01373(16) -0.00062(12) 0.00163(12) 0.00025(12)
Fe2 0.01482(16) 0.01117(15) 0.00893(15) -0.00066(11) 0.00236(12) -0.00156(11)
N1 0.0179(10) 0.0126(9) 0.0145(9) -0.0002(7) 0.0035(8) -0.0006(7)
N2 0.0261(11) 0.0241(11) 0.0214(10) -0.0038(8) 0.0110(9) -0.0033(9)
O1 0.0254(10) 0.0360(11) 0.0263(9) 0.0029(8) 0.0125(8) 0.0063(8)
O2 0.0246(9) 0.0208(9) 0.0290(9) 0.0106(7) 0.0017(8) 0.0002(7)
C1 0.0177(11) 0.0185(11) 0.0196(12) 0.0038(9) 0.0021(10) 0.0016(9)
C2 0.0171(11) 0.0170(11) 0.0160(11) -0.0005(9) 0.0045(9) 0.0003(9)
C3 0.0150(10) 0.0140(10) 0.0115(10) -0.0032(8) 0.0043(8) -0.0010(8)
C4 0.0166(11) 0.0144(11) 0.0149(11) 0.0011(9) 0.0021(9) -0.0030(8)
C5 0.0296(14) 0.0164(11) 0.0256(13) 0.0042(10) 0.0071(11) -0.0066(10)
C6 0.0224(12) 0.0181(12) 0.0191(12) 0.0002(9) 0.0009(10) 0.0060(9)
C101 0.0325(17) 0.069(2) 0.048(2) -0.0444(19) -0.0216(15) 0.0254(17)
C102 0.086(3) 0.0178(14) 0.0307(16) 0.0024(12) -0.0265(17) -0.0210(16)
C103 0.0161(12) 0.0538(18) 0.0241(13) -0.0108(13) -0.0007(11) -0.0081(12)
C104 0.0413(16) 0.0267(14) 0.0151(12) -0.0014(10) -0.0085(11) -0.0038(12)
C105 0.0319(16) 0.087(3) 0.0215(15) -0.0253(16) 0.0083(13) -0.0183(17)
C201 0.0267(13) 0.0186(12) 0.0141(11) -0.0065(9) 0.0045(9) 0.0008(9)
C202 0.0223(12) 0.0153(11) 0.0096(10) -0.0034(8) 0.0027(9) -0.0019(9)
C203 0.0175(12) 0.0346(14) 0.0143(11) -0.0100(10) -0.0005(9) -0.0071(10)
C204 0.0443(17) 0.0353(15) 0.0154(12) -0.0076(11) 0.0105(11) -0.0277(13)
C205 0.0586(19) 0.0106(11) 0.0148(11) -0.0024(9) 0.0021(12) -0.0048(11)
 
_geom_special_details
;
 All esds (except the esd in the dihedral angle between two l.s. planes)
 are estimated using the full covariance matrix.  The cell esds are taken
 into account individually in the estimation of esds in distances, angles
 and torsion angles; correlations between esds in cell parameters are only
 used when they are defined by crystal symmetry.  An approximate (isotropic)
 treatment of cell esds is used for estimating esds involving l.s. planes.
;
 
loop_
 _geom_bond_atom_site_label_1
 _geom_bond_atom_site_label_2
 _geom_bond_distance
 _geom_bond_site_symmetry_2
 _geom_bond_publ_flag
Fe1 C1 1.758(2) . ?
Fe1 C3 1.889(2) . ?
Fe1 C2 1.999(2) . ?
Fe1 C102 2.088(3) . ?
Fe1 C103 2.098(3) . ?
Fe1 C101 2.117(3) . ?
Fe1 C104 2.128(2) . ?
Fe1 C105 2.136(3) . ?
Fe1 Fe2 2.5166(4) . ?
Fe2 C3 1.850(2) . ?
Fe2 C2 1.863(2) . ?
Fe2 C4 1.895(2) . ?
Fe2 C203 2.085(2) . ?
Fe2 C204 2.092(2) . ?
Fe2 C202 2.124(2) . ?
Fe2 C205 2.133(2) . ?
Fe2 C201 2.135(2) . ?
N1 C3 1.299(3) . ?
N1 C5 1.473(3) . ?
N1 C6 1.480(3) . ?
N2 C4 1.149(3) . ?
O1 C1 1.144(3) . ?
O2 C2 1.173(3) . ?
C5 H5A 0.9800 . ?
C5 H5B 0.9800 . ?
C5 H5C 0.9800 . ?
C6 H6A 0.9800 . ?
C6 H6B 0.9800 . ?
C6 H6C 0.9800 . ?
C101 C105 1.353(5) . ?
C101 C102 1.406(6) . ?
C101 H101 1.0000 . ?
C102 C103 1.426(5) . ?
C102 H102 1.0000 . ?
C103 C104 1.391(4) . ?
C103 H103 1.0000 . ?
C104 C105 1.381(4) . ?
C104 H104 1.0000 . ?
C105 H105 1.0000 . ?
C201 C202 1.409(3) . ?
C201 C205 1.418(3) . ?
C201 H201 1.0000 . ?
C202 C203 1.408(3) . ?
C202 H202 1.0000 . ?
C203 C204 1.421(4) . ?
C203 H203 1.0000 . ?
C204 C205 1.390(4) . ?
C204 H204 1.0000 . ?
C205 H205 1.0000 . ?
 
loop_
 _geom_angle_atom_site_label_1
 _geom_angle_atom_site_label_2
 _geom_angle_atom_site_label_3
 _geom_angle
 _geom_angle_site_symmetry_1
 _geom_angle_site_symmetry_3
 _geom_angle_publ_flag
C1 Fe1 C3 95.10(10) . . ?
C1 Fe1 C2 94.97(10) . . ?
C3 Fe1 C2 94.00(9) . . ?
C1 Fe1 C102 109.30(15) . . ?
C3 Fe1 C102 103.53(11) . . ?
C2 Fe1 C102 148.28(12) . . ?
C1 Fe1 C103 91.68(11) . . ?
C3 Fe1 C103 142.21(11) . . ?
C2 Fe1 C103 122.41(11) . . ?
C102 Fe1 C103 39.83(13) . . ?
C1 Fe1 C101 148.19(15) . . ?
C3 Fe1 C101 91.56(11) . . ?
C2 Fe1 C101 115.58(15) . . ?
C102 Fe1 C101 39.06(16) . . ?
C103 Fe1 C101 65.20(12) . . ?
C1 Fe1 C104 112.28(11) . . ?
C3 Fe1 C104 152.36(11) . . ?
C2 Fe1 C104 87.51(10) . . ?
C102 Fe1 C104 64.83(11) . . ?
C103 Fe1 C104 38.44(11) . . ?
C101 Fe1 C104 63.30(12) . . ?
C1 Fe1 C105 150.05(12) . . ?
C3 Fe1 C105 114.83(12) . . ?
C2 Fe1 C105 84.54(12) . . ?
C102 Fe1 C105 64.19(14) . . ?
C103 Fe1 C105 64.28(11) . . ?
C101 Fe1 C105 37.10(15) . . ?
C104 Fe1 C105 37.79(12) . . ?
C1 Fe1 Fe2 95.44(8) . . ?
C3 Fe1 Fe2 47.04(7) . . ?
C2 Fe1 Fe2 47.02(7) . . ?
C102 Fe1 Fe2 144.06(12) . . ?
C103 Fe1 Fe2 167.70(8) . . ?
C101 Fe1 Fe2 111.53(10) . . ?
C104 Fe1 Fe2 129.27(8) . . ?
C105 Fe1 Fe2 105.59(8) . . ?
C3 Fe2 C2 100.01(10) . . ?
C3 Fe2 C4 93.63(9) . . ?
C2 Fe2 C4 90.98(10) . . ?
C3 Fe2 C203 111.57(10) . . ?
C2 Fe2 C203 147.61(10) . . ?
C4 Fe2 C203 93.95(10) . . ?
C3 Fe2 C204 151.31(11) . . ?
C2 Fe2 C204 108.24(11) . . ?
C4 Fe2 C204 90.86(10) . . ?
C203 Fe2 C204 39.79(11) . . ?
C3 Fe2 C202 90.05(9) . . ?
C2 Fe2 C202 138.19(9) . . ?
C4 Fe2 C202 129.05(9) . . ?
C203 Fe2 C202 39.08(9) . . ?
C204 Fe2 C202 65.56(9) . . ?
C3 Fe2 C205 143.95(10) . . ?
C2 Fe2 C205 84.93(10) . . ?
C4 Fe2 C205 122.14(10) . . ?
C203 Fe2 C205 65.44(11) . . ?
C204 Fe2 C205 38.40(12) . . ?
C202 Fe2 C205 64.92(9) . . ?
C3 Fe2 C201 105.66(9) . . ?
C2 Fe2 C201 99.94(9) . . ?
C4 Fe2 C201 155.64(10) . . ?
C203 Fe2 C201 65.41(9) . . ?
C204 Fe2 C201 65.09(10) . . ?
C202 Fe2 C201 38.65(9) . . ?
C205 Fe2 C201 38.82(9) . . ?
C3 Fe2 Fe1 48.35(7) . . ?
C2 Fe2 Fe1 51.73(7) . . ?
C4 Fe2 Fe1 95.81(7) . . ?
C203 Fe2 Fe1 158.14(7) . . ?
C204 Fe2 Fe1 158.83(9) . . ?
C202 Fe2 Fe1 122.74(6) . . ?
C205 Fe2 Fe1 123.69(9) . . ?
C201 Fe2 Fe1 108.08(7) . . ?
C3 N1 C5 123.7(2) . . ?
C3 N1 C6 122.91(19) . . ?
C5 N1 C6 113.33(18) . . ?
O1 C1 Fe1 178.4(2) . . ?
O2 C2 Fe2 144.70(19) . . ?
O2 C2 Fe1 134.05(18) . . ?
Fe2 C2 Fe1 81.25(9) . . ?
N1 C3 Fe2 137.47(17) . . ?
N1 C3 Fe1 137.91(17) . . ?
Fe2 C3 Fe1 84.61(9) . . ?
N2 C4 Fe2 177.3(2) . . ?
N1 C5 H5A 109.5 . . ?
N1 C5 H5B 109.5 . . ?
H5A C5 H5B 109.5 . . ?
N1 C5 H5C 109.5 . . ?
H5A C5 H5C 109.5 . . ?
H5B C5 H5C 109.5 . . ?
N1 C6 H6A 109.5 . . ?
N1 C6 H6B 109.5 . . ?
H6A C6 H6B 109.5 . . ?
N1 C6 H6C 109.5 . . ?
H6A C6 H6C 109.5 . . ?
H6B C6 H6C 109.5 . . ?
C105 C101 C102 108.9(3) . . ?
C105 C101 Fe1 72.21(18) . . ?
C102 C101 Fe1 69.34(17) . . ?
C105 C101 H101 125.6 . . ?
C102 C101 H101 125.6 . . ?
Fe1 C101 H101 125.6 . . ?
C101 C102 C103 106.6(3) . . ?
C101 C102 Fe1 71.59(17) . . ?
C103 C102 Fe1 70.47(15) . . ?
C101 C102 H102 126.6 . . ?
C103 C102 H102 126.6 . . ?
Fe1 C102 H102 126.6 . . ?
C104 C103 C102 106.7(3) . . ?
C104 C103 Fe1 71.94(15) . . ?
C102 C103 Fe1 69.70(15) . . ?
C104 C103 H103 126.6 . . ?
C102 C103 H103 126.6 . . ?
Fe1 C103 H103 126.6 . . ?
C105 C104 C103 108.7(3) . . ?
C105 C104 Fe1 71.43(16) . . ?
C103 C104 Fe1 69.62(15) . . ?
C105 C104 H104 125.6 . . ?
C103 C104 H104 125.6 . . ?
Fe1 C104 H104 125.6 . . ?
C101 C105 C104 109.1(3) . . ?
C101 C105 Fe1 70.69(18) . . ?
C104 C105 Fe1 70.78(16) . . ?
C101 C105 H105 125.4 . . ?
C104 C105 H105 125.4 . . ?
Fe1 C105 H105 125.4 . . ?
C202 C201 C205 107.8(2) . . ?
C202 C201 Fe2 70.26(13) . . ?
C205 C201 Fe2 70.52(13) . . ?
C202 C201 H201 126.1 . . ?
C205 C201 H201 126.1 . . ?
Fe2 C201 H201 126.1 . . ?
C203 C202 C201 108.1(2) . . ?
C203 C202 Fe2 68.98(13) . . ?
C201 C202 Fe2 71.09(13) . . ?
C203 C202 H202 126.0 . . ?
C201 C202 H202 126.0 . . ?
Fe2 C202 H202 126.0 . . ?
C202 C203 C204 107.5(2) . . ?
C202 C203 Fe2 71.94(13) . . ?
C204 C203 Fe2 70.34(14) . . ?
C202 C203 H203 126.2 . . ?
C204 C203 H203 126.2 . . ?
Fe2 C203 H203 126.2 . . ?
C205 C204 C203 108.4(2) . . ?
C205 C204 Fe2 72.40(15) . . ?
C203 C204 Fe2 69.87(14) . . ?
C205 C204 H204 125.8 . . ?
C203 C204 H204 125.8 . . ?
Fe2 C204 H204 125.8 . . ?
C204 C205 C201 108.1(2) . . ?
C204 C205 Fe2 69.20(14) . . ?
C201 C205 Fe2 70.66(13) . . ?
C204 C205 H205 125.9 . . ?
C201 C205 H205 125.9 . . ?
Fe2 C205 H205 125.9 . . ?
 
_refine_diff_density_max    0.562
_refine_diff_density_min   -0.444
_refine_diff_density_rms    0.074

_shelx_res_file
;

    p21c_a.res created by SHELXL-2014/7


TITL p21c_a.res in P2(1)/c
CELL  0.71073   8.7226  12.4479  14.1827   90.000  107.294   90.000
ZERR    4.000   0.0002   0.0003   0.0004    0.000    0.001    0.000
LATT 1
SYMM -X, 1/2+Y, 1/2-Z
SFAC C  H  Fe N  O
UNIT 64  64  8  8  8
OMIT -3 54
L.S. 10
ACTA
BOND $H
FMAP 2
PLAN 20
size 0.16 0.15 0.13
TEMP -173
WGHT    0.023600    1.674100
FVAR       0.42577
FE1   3    0.399744    0.720935    0.305983    11.00000    0.01222    0.01422 =
         0.01373   -0.00062    0.00163    0.00025
FE2   3    0.132710    0.637419    0.218126    11.00000    0.01482    0.01117 =
         0.00893   -0.00066    0.00236   -0.00156
N1    4    0.169208    0.860238    0.159234    11.00000    0.01786    0.01259 =
         0.01450   -0.00018    0.00346   -0.00064
N2    4   -0.037280    0.703846    0.367791    11.00000    0.02614    0.02412 =
         0.02143   -0.00381    0.01102   -0.00331
O1    5    0.563682    0.647571    0.167257    11.00000    0.02542    0.03595 =
         0.02627    0.00289    0.01255    0.00635
O2    5    0.345015    0.502523    0.367729    11.00000    0.02458    0.02075 =
         0.02898    0.01063    0.00166    0.00020
C1    1    0.497049    0.676475    0.220929    11.00000    0.01770    0.01852 =
         0.01962    0.00380    0.00211    0.00161
C2    1    0.301352    0.578505    0.318038    11.00000    0.01710    0.01705 =
         0.01602   -0.00050    0.00454    0.00033
C3    1    0.215511    0.772585    0.209259    11.00000    0.01501    0.01398 =
         0.01154   -0.00322    0.00434   -0.00102
C4    1    0.028384    0.681317    0.311351    11.00000    0.01659    0.01439 =
         0.01487    0.00114    0.00209   -0.00297
C5    1    0.280463    0.943394    0.145034    11.00000    0.02958    0.01645 =
         0.02561    0.00417    0.00712   -0.00661
AFIX 137
H5A   2    0.391329    0.918543    0.173089    11.00000   -1.50000
H5B   2    0.264667    1.009675    0.178261    11.00000   -1.50000
H5C   2    0.259410    0.957285    0.074303    11.00000   -1.50000
AFIX   0
C6    1   -0.001033    0.883430    0.106288    11.00000    0.02244    0.01807 =
         0.01907    0.00016    0.00093    0.00600
AFIX 137
H6A   2   -0.021776    0.868297    0.035789    11.00000   -1.50000
H6B   2   -0.023746    0.959234    0.115182    11.00000   -1.50000
H6C   2   -0.070331    0.838121    0.132826    11.00000   -1.50000
AFIX   0
C101  1    0.377389    0.839687    0.407956    11.00000    0.03251    0.06885 =
         0.04764   -0.04438   -0.02161    0.02543
AFIX  13
H101  2    0.283210    0.888509    0.399502    11.00000   -1.20000
AFIX   0
C102  1    0.511280    0.860605    0.374901    11.00000    0.08583    0.01780 =
         0.03071    0.00239   -0.02650   -0.02105
AFIX  13
H102  2    0.531955    0.927486    0.341555    11.00000   -1.20000
AFIX   0
C103  1    0.617627    0.771682    0.405232    11.00000    0.01605    0.05380 =
         0.02413   -0.01077   -0.00066   -0.00807
AFIX  13
H103  2    0.726892    0.763961    0.396769    11.00000   -1.20000
AFIX   0
C104  1    0.544602    0.701260    0.454846    11.00000    0.04126    0.02673 =
         0.01513   -0.00144   -0.00850   -0.00381
AFIX  13
H104  2    0.591051    0.631891    0.486155    11.00000   -1.20000
AFIX   0
C105  1    0.398490    0.743796    0.455026    11.00000    0.03190    0.08723 =
         0.02149   -0.02530    0.00828   -0.01834
AFIX  13
H105  2    0.321393    0.709746    0.485972    11.00000   -1.20000
AFIX   0
C201  1    0.158366    0.549859    0.094280    11.00000    0.02668    0.01859 =
         0.01410   -0.00648    0.00446    0.00083
AFIX  13
H201  2    0.259102    0.542475    0.074879    11.00000   -1.20000
AFIX   0
C202  1    0.040768    0.630283    0.061773    11.00000    0.02229    0.01530 =
         0.00959   -0.00345    0.00274   -0.00191
AFIX  13
H202  2    0.043125    0.689823    0.014889    11.00000   -1.20000
AFIX   0
C203  1   -0.081351    0.611614    0.106139    11.00000    0.01753    0.03458 =
         0.01427   -0.00998   -0.00050   -0.00713
AFIX  13
H203  2   -0.182674    0.653952    0.094727    11.00000   -1.20000
AFIX   0
C204  1   -0.039371    0.517534    0.164994    11.00000    0.04429    0.03525 =
         0.01541   -0.00763    0.01054   -0.02769
AFIX  13
H204  2   -0.105828    0.482660    0.202960    11.00000   -1.20000
AFIX   0
C205  1    0.106112    0.479463    0.157129    11.00000    0.05859    0.01055 =
         0.01477   -0.00235    0.00215   -0.00475
AFIX  13
H205  2    0.163779    0.413720    0.189926    11.00000   -1.20000
AFIX   0
HKLF 4

REM  p21c_a.res in P2(1)/c
REM R1 =  0.0283 for    2821 Fo > 4sig(Fo)  and  0.0353 for all    3205 data
REM    201 parameters refined using      0 restraints

END

WGHT      0.0235      1.6760

REM Highest difference peak  0.562,  deepest hole -0.444,  1-sigma level  0.074
Q1    1   0.4158  0.8609  0.3663  11.00000  0.05    0.56
Q2    1   0.5620  0.8210  0.3582  11.00000  0.05    0.43
Q3    1   0.3786  0.7943  0.4138  11.00000  0.05    0.42
Q4    1   0.3282  0.8411  0.4067  11.00000  0.05    0.41
Q5    1   0.5761  0.7179  0.4131  11.00000  0.05    0.35
Q6    1   0.4636  0.7191  0.4503  11.00000  0.05    0.34
Q7    1   0.1755  0.7153  0.2004  11.00000  0.05    0.34
Q8    1   0.4170  0.7241  0.2305  11.00000  0.05    0.33
Q9    1   0.1624  0.5212  0.1453  11.00000  0.05    0.33
Q10   1   0.2418  0.6338  0.2013  11.00000  0.05    0.31
Q11   1   0.5212  0.8998  0.3759  11.00000  0.05    0.31
Q12   1  -0.0483  0.5790  0.1567  11.00000  0.05    0.31
Q13   1   0.1387  0.6218  0.2850  11.00000  0.05    0.30
Q14   1  -0.0607  0.5593  0.1287  11.00000  0.05    0.30
Q15   1   0.4986  0.7202  0.2825  11.00000  0.05    0.29
Q16   1   0.2261  0.5606  0.1041  11.00000  0.05    0.29
Q17   1   0.2262  0.5817  0.2445  11.00000  0.05    0.29
Q18   1   0.0837  0.8743  0.1214  11.00000  0.05    0.29
Q19   1   0.3954  0.7705  0.2541  11.00000  0.05    0.29
Q20   1   0.0259  0.6327  0.2308  11.00000  0.05    0.28
;
_shelx_res_checksum   34246

_shelx_hkl_file
;
   1   0   0    3.90    1.20
   1   0   0    6.00    1.40
   1   0   0    5.40    1.00
  -1   0   0    5.30    1.50
  -1   0   0    4.80    1.00
   1   0   0    2.60    1.00
   1   0   0    3.60    0.90
   2   0   0 2634.34   52.99
   2   0   0 2671.03   54.19
   2   0   0 2646.54   57.39
  -2   0   0 2771.92   58.99
  -2   0   0 2683.73   55.09
   2   0   0 2742.63   55.49
   2   0   0 2653.73   58.29
  -2   0   0 2649.53   52.19
   3   0   0    3.80    2.40
   3   0   0    3.80    2.50
   3   0   0    4.70    2.20
  -3   0   0    4.00    2.20
  -3   0   0    1.60    1.90
   4   0   0 2163.18   51.79
  -4   0   0 2298.77   55.69
   4   0   0 2288.57   52.09
  -4   0   0 2200.98   48.80
  -5   0   0  485.65   22.50
   5   0   0  469.45   19.90
   5   0   0  494.85   22.90
  -5   0   0  529.55   27.60
  -6   0   0   15.40    5.70
   6   0   0   24.60    7.90
  -6   0   0   19.00    7.30
   6   0   0   17.60    5.70
   7   0   0  568.74   29.30
  -7   0   0  528.85   34.30
  -7   0   0  496.95   33.00
  -8   0   0  371.66   30.70
  -8   0   0  393.26   26.00
   8   0   0  423.06   27.30
   8   0   0  365.86   22.10
   9   0   0  132.39   20.30
  -9   0   0  204.18   24.10
   9   0   0  154.88   15.00
  -9   0   0  183.88   18.40
  10   0   0   67.69   11.40
 -10   0   0   55.09   15.80
 -10   0   0   46.10   13.90
  10   0   0   39.90   12.20
 -11   0   0  343.77   37.90
  11   0   0  340.47   30.80
   0  -1   0    9.10    1.80
   0   1   0    5.30    1.00
   0   1   0    4.50    0.70
   1  -1   0 4786.22   88.69
  -1  -1   0 4887.71   90.29
  -1  -1   0 4736.03   91.29
   1  -1   0 4813.02   88.89
   1   1   0 4746.53   90.79
   1   1   0 4767.52   91.99
   1   1   0 4986.10   90.39
   1   1   0 4660.03   89.99
  -1   1   0 4758.72   88.39
  -1   1   0 4709.33   89.69
  -1   1   0 4872.71   89.29
   2  -1   0   -0.70    1.50
  -2  -1   0    1.10    1.70
   2  -1   0   -0.50    1.00
   2  -1   0    1.20    1.40
  -2  -1   0   -0.70    0.90
  -2  -1   0    0.60    1.20
   2  -1   0    2.40    1.80
   2   1   0    1.00    1.20
  -2   1   0    2.40    1.70
  -2   1   0    0.70    1.20
   2   1   0    1.30    1.20
   2   1   0    0.30    1.10
  -2   1   0   -0.60    1.50
  -2   1   0    0.40    1.50
   2   1   0    1.60    1.30
   2   1   0    1.40    1.10
   3  -1   0  690.43   21.70
  -3  -1   0  682.43   24.70
  -3  -1   0  690.03   24.30
  -3  -1   0  689.13   26.30
   3  -1   0  692.13   20.30
   3  -1   0  705.93   22.80
   3   1   0  698.53   19.90
  -3   1   0  653.43   19.80
  -3   1   0  690.73   25.20
   3   1   0  688.43   22.30
   3   1   0  712.63   22.60
  -3   1   0  674.73   21.30
   3   1   0  698.93   21.50
   4  -1   0  401.36   17.10
   4  -1   0  362.66   15.10
  -4  -1   0  418.16   19.80
   4  -1   0  381.46   18.30
   4   1   0  350.96   15.70
   4   1   0  386.06   15.50
  -4   1   0  372.56   24.60
  -4   1   0  408.76   17.40
  -4   1   0  368.16   14.60
   4   1   0  372.16   25.00
   4   1   0  376.86   16.70
   5  -1   0  783.32   27.90
  -5  -1   0  736.83   30.80
   5  -1   0  750.92   29.30
  -5  -1   0  801.62   36.10
  -5   1   0  710.43   27.60
  -5   1   0  805.42   34.70
   5   1   0  740.33   29.00
   5   1   0  774.92   26.10
  -6  -1   0   20.00    7.10
   6  -1   0   24.80    6.80
  -6  -1   0   32.40    7.90
   6  -1   0   26.20    7.20
  -6   1   0   26.90    8.10
  -6   1   0   38.10    7.70
   6   1   0   26.60    7.80
   6   1   0   27.30    6.30
   7  -1   0  552.64   29.30
  -7  -1   0  533.95   29.40
  -7  -1   0  584.44   36.60
  -7   1   0  548.95   34.90
   7   1   0  530.65   28.90
   7   1   0  552.64   25.60
  -7   1   0  568.04   29.20
   8  -1   0  645.54   34.60
  -8  -1   0  658.13   42.00
  -8  -1   0  618.74   34.00
   8  -1   0  613.74   29.70
   8   1   0  603.54   28.50
  -8   1   0  621.24   32.40
   8   1   0  612.14   33.10
  -8   1   0  597.14   39.30
   9  -1   0   -0.10    3.80
  -9  -1   0    9.50    6.90
  -9  -1   0   -2.00    5.00
   9   1   0   10.80    5.70
  -9   1   0   27.90    8.00
   9   1   0   -4.30    4.30
  -9   1   0    9.10    7.20
 -10  -1   0   77.19   20.10
 -10  -1   0   72.59   16.10
  10  -1   0   65.39   10.50
  10  -1   0   74.89   17.10
 -10   1   0  105.49   17.60
  10   1   0   91.49   13.60
 -10   1   0   95.69   21.90
  10   1   0   68.19   15.30
 -11  -1   0   88.99   22.50
  11  -1   0  114.89   20.20
 -11   1   0   99.79   24.00
  11   1   0  104.49   19.70
   0  -2   0 3334.37   67.79
   0  -2   0 3169.48   61.59
   0  -2   0 3185.08   59.39
   0   2   0 3204.08   67.69
   0   2   0 3300.37   61.99
   0   2   0 3262.27   67.49
   0   2   0 3185.28   60.59
  -1  -2   0 2758.72   58.69
   1  -2   0 2806.32   59.09
   1  -2   0 2758.32   53.99
   1  -2   0 2761.82   53.59
   1  -2   0 2398.16   55.89
  -1  -2   0 2739.23   60.79
  -1   2   0 2803.02   54.09
   1   2   0 2689.43   58.69
  -1   2   0 2826.32   53.99
   1   2   0 2746.63   60.99
   1   2   0 2804.22   57.29
   1   2   0 2737.73   54.99
  -1   2   0 2721.13   54.29
  -1   2   0 2757.42   58.49
  -2  -2   0 1366.46   37.50
   2  -2   0 1399.46   35.90
  -2  -2   0 1368.26   35.20
   2  -2   0 1396.36   33.60
   2  -2   0 1374.66   34.00
   2  -2   0 1358.96   33.40
   2   2   0 1351.56   35.20
  -2   2   0 1441.66   34.70
   2   2   0 1344.37   37.50
   2   2   0 1357.26   36.00
  -2   2   0 1404.36   33.00
   2   2   0 1363.96   35.70
   3  -2   0   11.30    3.60
  -3  -2   0    6.90    2.90
   3  -2   0   10.00    3.60
   3  -2   0    6.80    2.80
  -3  -2   0   11.60    6.80
  -3  -2   0    7.40    2.80
  -3   2   0    7.70    3.10
  -3   2   0    6.80    2.60
  -3   2   0    4.70    2.10
   3   2   0   13.30    3.10
   3   2   0   11.50    3.70
   3   2   0   11.00    3.20
   4  -2   0  378.96   18.00
  -4  -2   0  399.86   20.90
  -4  -2   0  370.36   25.30
  -4  -2   0  413.36   23.50
   4  -2   0  391.46   18.60
  -4   2   0  386.66   20.50
  -4   2   0  420.86   20.30
   4   2   0  394.76   15.80
  -4   2   0  373.06   16.80
  -5  -2   0 1531.15   54.59
   5  -2   0 1525.25   46.90
   5  -2   0 1573.34   45.90
  -5  -2   0 1544.35   50.69
  -5   2   0 1542.95   51.59
  -5   2   0 1580.34   45.10
   5   2   0 1583.94   46.10
   5   2   0 1595.94   42.20
  -6  -2   0  420.36   25.10
   6  -2   0  397.16   22.90
  -6  -2   0  373.96   26.90
   6  -2   0  401.86   21.50
  -6   2   0  383.26   25.30
   6   2   0  420.86   22.80
   6   2   0  413.46   19.90
  -6   2   0  413.96   21.60
  -7  -2   0   31.40    8.40
   7  -2   0   15.40    5.80
  -7  -2   0   22.10    6.90
   7  -2   0   20.70    7.40
   7   2   0   15.90    6.80
  -7   2   0   16.90    6.10
   7   2   0   14.70    5.60
  -7   2   0   14.90    7.30
   8  -2   0   96.59   11.70
  -8  -2   0  104.19   16.40
  -8  -2   0  125.59   22.70
   8  -2   0   91.59   15.50
  -8   2   0  100.69   19.40
  -8   2   0   94.29   12.00
   8   2   0   91.39   13.40
   8   2   0  106.09   16.40
   9  -2   0  133.29   14.70
  -9  -2   0  120.69   18.10
  -9  -2   0  137.69   24.00
   9  -2   0  143.69   20.90
   9   2   0  127.79   14.00
  -9   2   0  137.19   23.20
   9   2   0  157.78   17.30
  -9   2   0  141.49   16.00
  10  -2   0  204.28   21.80
  10  -2   0  188.78   17.80
 -10  -2   0  171.38   29.70
 -10  -2   0  200.08   21.30
  10   2   0  174.08   19.70
 -10   2   0  141.99   25.90
 -10   2   0  177.58   19.50
  10   2   0  216.78   18.40
 -11  -2   0   89.19   21.80
  11  -2   0  116.59   21.50
  11   2   0  119.89   20.10
 -11   2   0  158.48   28.90
   0  -3   0   -0.30    0.80
   0  -3   0   -0.40    1.80
   0  -3   0    0.00    0.70
   0   3   0    0.40    0.70
   0   3   0    5.60    2.60
   0   3   0   -3.90    1.50
   0   3   0   -1.40    1.50
   0   3   0    0.00    0.90
  -1  -3   0  126.79   10.10
  -1  -3   0  111.89    8.80
   1  -3   0  129.69    9.70
   1  -3   0  115.89    6.00
   1  -3   0  132.89    7.30
   1   3   0  122.89    6.80
   1   3   0  127.79   10.10
  -1   3   0  124.19    6.30
  -1   3   0  129.59    9.30
   1   3   0  122.69    9.30
  -1   3   0  131.49    7.40
   1   3   0  126.49    8.00
  -1   3   0  132.59    6.90
   1   3   0  127.39    6.00
   2  -3   0 1489.55   35.90
   2  -3   0 1543.25   42.10
  -2  -3   0 1554.64   41.40
  -2  -3   0 1568.84   39.20
   2  -3   0 1549.24   36.70
  -2  -3   0 1389.66   41.10
   2  -3   0 1581.54   38.00
  -2  -3   0 1567.54   45.10
  -2   3   0 1578.34   37.70
   2   3   0 1519.45   38.80
   2   3   0 1485.75   44.30
  -2   3   0 1529.25   41.00
   2   3   0 1570.84   40.90
  -2   3   0 1538.05   36.60
  -2   3   0 1659.83   38.00
   2   3   0 1461.55   41.70
   3  -3   0  614.94   24.40
  -3  -3   0  623.94   26.70
   3  -3   0  651.33   22.80
  -3  -3   0  614.74   23.80
  -3   3   0  598.64   22.80
  -4  -3   0  305.47   19.90
   4  -3   0  275.67   16.50
   4  -3   0  283.57   16.00
  -4  -3   0  319.57   18.40
  -4  -3   0  286.67   25.20
   4   3   0  311.27   14.20
  -4   3   0  305.77   15.40
  -4   3   0  328.27   18.30
   5  -3   0  217.48   15.80
  -5  -3   0  221.98   16.70
   5  -3   0  254.97   16.80
  -5  -3   0  255.57   19.90
  -5  -3   0  251.97   18.90
   5   3   0  248.98   15.80
  -5   3   0  231.38   14.70
  -5   3   0  230.08   17.40
   5   3   0  278.07   14.50
  -6  -3   0  625.84   32.80
   6  -3   0  590.34   29.70
  -6  -3   0  671.23   37.70
   6  -3   0  689.83   30.80
   6   3   0  617.64   28.60
  -6   3   0  658.63   33.80
   6   3   0  668.83   26.30
  -6   3   0  643.74   33.80
  -7  -3   0  264.97   21.60
   7  -3   0  272.47   20.90
   7  -3   0  297.67   20.30
  -7  -3   0  263.87   25.40
   7   3   0  230.88   18.70
   7   3   0  255.07   17.40
  -7   3   0  248.18   17.90
  -7   3   0  347.67   26.30
  -8  -3   0   11.80    7.00
  -8  -3   0   -3.40    2.50
   8  -3   0    1.90    4.40
   8  -3   0    4.60    5.00
   8   3   0   -1.70    3.40
  -8   3   0    3.00    5.60
   8   3   0    3.00    4.30
  -8   3   0   -0.20    5.60
   9  -3   0  288.27   22.10
  -9  -3   0  300.07   31.10
   9  -3   0  260.97   24.30
  -9  -3   0  256.47   23.50
   9   3   0  271.47   19.40
  -9   3   0  234.58   20.70
  -9   3   0  286.47   29.00
   9   3   0  269.77   23.10
  10  -3   0    8.70    9.00
 -10  -3   0    2.50    8.10
 -10  -3   0    0.20    8.50
  10  -3   0  -14.70    6.20
 -10   3   0   12.40    9.00
 -10   3   0   11.70    5.80
  10   3   0   20.00    6.80
  10   3   0  -11.60    6.10
 -11  -3   0   -5.50    7.00
  11  -3   0   24.00   11.20
 -11   3   0    4.30    6.90
  11   3   0    3.10    8.20
   0  -4   0  174.78    8.20
   0  -4   0  164.48    7.00
   0  -4   0  177.08   12.80
   0   4   0  167.08    8.10
   0   4   0  172.48    7.30
   0   4   0  178.28    9.40
  -1  -4   0 2377.86   62.29
  -1  -4   0 2319.77   60.09
  -1  -4   0 2359.16   51.09
   1  -4   0 2278.77   48.50
   1  -4   0 2328.37   60.69
   1   4   0 2344.87   50.49
  -1   4   0 2309.97   48.90
  -1   4   0 2339.67   52.29
   1   4   0 2392.26   55.39
  -1   4   0 2377.06   50.39
   1   4   0 2350.26   48.00
  -2  -4   0  134.19   11.10
   2  -4   0  113.49    7.40
   2  -4   0   92.89    7.50
   2  -4   0  112.89   10.50
  -2  -4   0  101.89   10.60
   2   4   0  109.89    8.00
  -2   4   0  114.69    7.70
   2   4   0  116.29    9.30
  -2   4   0  122.79    8.60
  -3  -4   0 1796.72   55.79
  -3  -4   0 1797.42   50.19
   3  -4   0 1771.42   51.79
  -3  -4   0 1814.52   49.20
  -3  -4   0 1828.22   53.79
   3  -4   0 1827.62   47.30
  -3   4   0 1844.02   47.60
  -4  -4   0    6.80    3.60
   4  -4   0    9.30    4.40
  -4  -4   0    4.00    2.90
  -4  -4   0   11.20    4.10
   4  -4   0   12.80    4.90
   5  -4   0  935.01   35.60
   5  -4   0  904.81   36.50
  -5  -4   0  923.81   42.10
  -5  -4   0  950.40   38.00
  -5   4   0  932.91   37.50
   5   4   0  940.41   31.10
  -6  -4   0  423.66   27.70
   6  -4   0  446.66   25.20
   6  -4   0  448.76   25.40
  -6  -4   0  454.45   31.00
   6   4   0  439.86   23.60
  -6   4   0  405.46   22.30
   6   4   0  444.56   21.30
  -6   4   0  430.96   27.10
  -7  -4   0  281.37   23.70
  -7  -4   0  312.17   28.00
   7  -4   0  310.27   21.60
   7   4   0  306.77   18.80
   7   4   0  342.97   22.10
  -7   4   0  272.07   45.70
  -7   4   0  314.27   20.80
  -8  -4   0   33.60   10.70
  -8  -4   0   44.00   13.50
   8  -4   0   35.60   10.70
   8  -4   0   30.80    8.90
  -8   4   0   42.30    9.90
  -8   4   0   21.20    8.50
   8   4   0   26.30    8.50
   8   4   0   25.90    8.10
   9  -4   0  112.69   18.80
  -9  -4   0  142.39   26.40
  -9  -4   0  110.39   18.90
   9  -4   0  115.39   16.50
   9   4   0  141.29   20.80
   9   4   0  100.49   15.10
  -9   4   0  125.99   17.70
  -9   4   0  132.89   22.30
  10  -4   0  155.78   18.00
 -10  -4   0  257.87   25.90
 -10  -4   0  169.48   34.40
  10   4   0  156.08   16.60
  10   4   0  141.29   31.30
 -10   4   0  162.98   19.70
 -11  -4   0   16.70    9.60
  11  -4   0    9.90    7.20
  11   4   0   -4.40    6.30
 -11   4   0    9.70    8.80
   0  -5   0    1.10    1.20
   0  -5   0    2.20    2.50
   0  -5   0    0.30    1.20
   0   5   0    2.40    2.30
   0   5   0    1.50    1.30
  -1  -5   0    6.70    3.20
   1  -5   0    0.70    2.50
   1  -5   0    0.40    1.00
  -1  -5   0    1.10    1.50
   1  -5   0    0.10    1.30
  -1   5   0    0.20    1.50
   1   5   0   -0.80    1.80
  -1   5   0   -0.60    1.10
   1   5   0   -0.30    1.80
   1   5   0    1.20    1.30
   1   5   0    2.20    1.80
  -1   5   0    0.30    1.60
   2  -5   0 3493.45   86.99
  -2  -5   0 3439.76   89.19
  -2  -5   0 3567.44   86.19
  -2   5   0 3414.06   73.39
   2   5   0 3441.16   71.39
  -2   5   0 3441.26   76.39
   3  -5   0   49.10    7.90
   3  -5   0   51.29    8.90
  -3  -5   0   41.80    7.40
  -3  -5   0   75.99   12.70
  -3  -5   0   49.10    9.40
  -3   5   0   55.29    8.30
  -3   5   0   54.89    6.50
  -4  -5   0  158.88   13.20
   4  -5   0  162.78   13.20
  -4  -5   0  143.59   14.70
  -4  -5   0  174.78   13.80
  -4   5   0  182.98   13.40
  -5  -5   0  515.75   31.00
   5  -5   0  521.95   26.50
  -5  -5   0  481.65   28.50
  -5  -5   0  509.95   26.80
   5  -5   0  524.45   28.00
   5   5   0  491.15   22.40
  -5   5   0  531.75   27.10
  -6  -5   0  188.58   19.00
  -6  -5   0  186.18   19.90
   6  -5   0  178.18   16.50
   6  -5   0  183.98   16.70
  -6  -5   0  186.78   17.30
   6   5   0  170.68   14.80
  -6   5   0  162.48   16.40
   6   5   0  196.28   14.50
  -6   5   0  192.88   15.60
  -7  -5   0   22.00    8.80
   7  -5   0   27.90    9.10
  -7  -5   0   27.70   16.00
   7  -5   0   27.50    7.00
  -7   5   0   30.00    9.00
  -7   5   0   21.00    6.10
   7   5   0   25.50    7.10
  -8  -5   0    3.60    6.10
   8  -5   0   -3.60    3.60
  -8  -5   0    8.50    7.50
   8  -5   0    4.30    5.90
   8   5   0    4.50    5.80
  -8   5   0    6.60    5.40
   8   5   0    4.30    4.50
  -8   5   0    7.50    5.90
   9  -5   0  417.16   31.50
  -9  -5   0  431.36   38.70
  -9  -5   0  421.16   32.60
   9  -5   0  412.76   28.50
  -9   5   0  425.76   35.40
   9   5   0  412.06   29.20
  -9   5   0  455.55   28.30
   9   5   0  452.45   26.70
  10  -5   0   35.80   12.60
 -10  -5   0   44.20   12.60
 -10  -5   0   50.19   26.50
  10  -5   0   62.79   13.50
 -10   5   0   56.39   14.10
  10   5   0   35.90   11.20
 -10   5   0   24.40   10.70
  10   5   0   54.99   15.50
 -11  -5   0   13.10   11.10
  11  -5   0    8.30    9.40
 -11   5   0   -9.00    8.60
  11   5   0  -10.60    5.60
   0  -6   0  426.26   14.00
   0  -6   0  411.76   15.90
   0   6   0  385.16   15.40
   0   6   0  420.46   21.60
   0   6   0  427.06   14.50
   1  -6   0  373.76   15.50
  -1  -6   0  365.46   15.60
  -1  -6   0  353.56   23.00
   1  -6   0  339.27   13.20
   1   6   0  376.46   13.70
   1   6   0  339.37   17.50
  -1   6   0  366.56   17.70
  -1   6   0  374.86   14.30
   1   6   0  380.06   17.30
  -2  -6   0  244.28   18.20
   2  -6   0  250.87   19.10
  -2  -6   0  276.97   14.90
  -2  -6   0  278.57   20.60
   2   6   0  258.37   12.10
  -2   6   0  252.47   12.80
  -2   6   0  262.67   15.10
  -3  -6   0  226.48   19.20
  -3  -6   0  222.98   19.50
  -3  -6   0  230.18   17.20
   3  -6   0  215.98   18.20
  -3   6   0  222.68   14.60
  -3   6   0  232.28   13.80
  -4  -6   0    1.40    3.00
   4  -6   0    2.00    2.20
  -4  -6   0    6.80    4.30
  -4  -6   0    0.70    2.20
  -4  -6   0   10.70    5.80
   4  -6   0    1.90    3.60
  -4   6   0   -0.50    2.30
  -4   6   0    5.70    4.40
  -5  -6   0  229.18   20.60
   5  -6   0  212.78   17.20
   5  -6   0  228.78   19.50
  -5  -6   0  237.78   18.00
  -5   6   0  211.68   16.30
  -5   6   0  232.48   17.70
   6  -6   0  266.77   21.60
  -6  -6   0  229.08   19.30
  -6  -6   0  255.37   23.90
   6  -6   0  242.48   19.70
  -6   6   0  252.07   20.50
   6   6   0  235.68   16.60
   7  -6   0    3.50    5.10
  -7  -6   0   -3.20    5.00
  -7  -6   0  -10.40    3.80
   7  -6   0    1.90    4.40
  -7   6   0   -4.60    3.10
   7   6   0    5.70    4.10
  -7   6   0   -4.30    3.40
   7   6   0   -4.60    3.60
  -8  -6   0   13.60    8.30
   8  -6   0   26.00    8.90
   8  -6   0   23.40    9.20
  -8  -6   0   15.40    8.70
   8   6   0   11.70    6.80
  -8   6   0   27.30    8.30
  -8   6   0   34.70   11.10
   8   6   0   27.00    7.50
   9  -6   0   54.29   13.90
  -9  -6   0   70.09   19.50
   9  -6   0   78.29   16.30
  -9  -6   0   51.59   13.80
   9   6   0   49.70   12.00
   9   6   0   91.89   14.70
  -9   6   0   60.59   15.30
  -9   6   0   54.29   12.80
  10  -6   0  135.19   23.20
  10  -6   0  184.48   20.70
 -10  -6   0   94.79   22.10
 -10  -6   0  241.48   24.70
  10   6   0  142.99   21.40
 -10   6   0  202.38   31.30
 -10   6   0  155.98   32.10
  10   6   0  152.88   20.30
 -11  -6   0    1.10    8.40
  11  -6   0   -1.90    7.50
  11   6   0   10.80    7.00
 -11   6   0   14.40   10.10
   0  -7   0    8.00    4.20
   0  -7   0    3.00    1.90
   0  -7   0    6.30    2.50
   0   7   0    5.80    2.80
   0   7   0    0.50    1.60
  -1  -7   0   83.29   14.70
   1  -7   0   64.79   12.10
  -1  -7   0   62.19    6.50
   1  -7   0   65.69    6.80
   1   7   0   75.79    6.30
   1   7   0   68.99    8.50
  -1   7   0   78.29    6.40
  -1   7   0   74.69    8.40
   2  -7   0   -1.50    2.70
   2  -7   0    0.10    2.30
  -2  -7   0    0.70    2.50
  -2  -7   0   -0.60    2.00
   2   7   0    0.10    2.20
  -2   7   0    2.60    1.90
   2   7   0    1.90    3.10
  -2   7   0    7.80    4.40
  -3  -7   0  196.68   17.20
   3  -7   0  180.58   13.40
  -3  -7   0  159.48   17.30
   3  -7   0  159.38   16.00
  -3   7   0  150.18   11.30
  -3   7   0  173.18   13.90
  -4  -7   0   74.99   12.10
   4  -7   0   71.29   12.70
   4  -7   0   66.19   10.90
  -4  -7   0   87.99   15.20
  -4  -7   0   61.69   13.10
  -4   7   0   89.39   10.70
  -4   7   0   67.69   10.30
   5  -7   0    0.70    3.20
  -5  -7   0   -4.10    3.00
  -5  -7   0   -1.10    4.00
   5  -7   0   -4.00    3.30
  -5  -7   0   -3.20    2.90
  -5  -7   0    1.20    3.00
  -5   7   0   -1.20    3.40
  -5   7   0    1.50    3.70
   6  -7   0   -0.20    3.30
  -6  -7   0   -0.40    2.90
  -6  -7   0    7.60    6.40
   6  -7   0   -9.00    5.00
  -6  -7   0    2.90    3.80
  -6  -7   0    1.30    5.00
  -6   7   0    1.90    4.00
   6   7   0    0.40    3.30
  -7  -7   0   17.00    9.40
   7  -7   0   24.60    9.40
   7  -7   0   14.30    7.40
   7   7   0   15.30    6.60
   7   7   0   18.40    6.50
  -7   7   0   18.20    8.00
  -7   7   0   19.80    7.10
  -8  -7   0   28.50   10.10
   8  -7   0   12.20    9.30
   8  -7   0   32.00   10.20
  -8  -7   0   25.70   11.70
   8   7   0   22.60    7.70
  -8   7   0   22.60    9.10
   8   7   0   21.80    8.20
  -8   7   0   24.70    7.10
  -9  -7   0   -0.90   10.10
  -9  -7   0   -9.70    8.40
   9  -7   0    2.00    5.60
   9  -7   0    2.20    9.10
  -9   7   0   -0.20    5.40
   9   7   0    5.50    6.40
   9   7   0    9.10    6.30
  10  -7   0   41.90   13.60
  10  -7   0   54.59   15.60
 -10  -7   0   36.30   16.40
 -10  -7   0   17.80   12.80
 -10   7   0   58.49   16.30
 -10   7   0   56.29   14.70
  10   7   0   25.00    9.40
  10   7   0   54.49   11.90
   0  -8   0 1210.28   50.59
   0  -8   0 1185.38   34.50
   0   8   0 1124.59   30.90
   0   8   0 1093.19   37.40
   1  -8   0  209.38   19.80
   1  -8   0  208.98   12.70
  -1  -8   0  222.58   19.90
  -1  -8   0  242.78   13.80
  -1   8   0  210.88   11.60
   1   8   0  225.38   15.50
  -1   8   0  211.78   15.30
   1   8   0  220.38   11.60
   2  -8   0    9.30    4.00
  -2  -8   0    2.60    2.60
   2  -8   0    4.00    3.90
  -2  -8   0    5.50    5.00
   2   8   0    8.10    4.50
  -2   8   0   10.00    4.60
  -2   8   0    8.20    3.30
   2   8   0   11.90    3.50
  -3  -8   0  125.99   15.00
   3  -8   0  126.49   15.40
  -3  -8   0  138.99   12.20
  -3   8   0  129.99   12.90
   3   8   0  114.99    9.70
  -3   8   0  121.69   10.40
   3   8   0  115.99   11.50
   4  -8   0  625.24   36.70
  -4  -8   0  627.74   34.40
  -4  -8   0  626.44   37.80
   4   8   0  648.84   25.90
  -4   8   0  656.63   28.60
  -4   8   0  640.14   30.30
  -5  -8   0    5.60    5.50
   5  -8   0   -1.70    3.70
  -5  -8   0   -0.40    2.90
   5  -8   0    2.10    3.60
  -5  -8   0   11.60    5.80
  -5  -8   0    0.80    3.90
  -5   8   0    4.10    4.50
  -5   8   0    4.50    3.20
   6  -8   0    8.80    4.60
  -6  -8   0    1.30    3.10
   6  -8   0    3.30    4.40
  -6  -8   0    1.30    5.20
  -6  -8   0    4.80    3.90
  -6  -8   0   -1.10    3.20
  -6   8   0    5.30    3.90
  -6   8   0   10.00    4.00
  -7  -8   0   34.30   11.30
   7  -8   0   47.20   11.80
  -7  -8   0   52.89   12.60
   7  -8   0   35.10   10.50
  -7   8   0   47.10   11.30
   7   8   0   43.70   10.40
   7   8   0   55.89   11.00
  -8  -8   0   98.09   21.50
  -8  -8   0  121.99   22.50
   8  -8   0  125.89   20.40
   8  -8   0   91.69   17.10
   8   8   0   94.59   15.30
   8   8   0  122.59   14.70
  -8   8   0  116.39   21.00
  -8   8   0  116.69   18.20
   9  -8   0   23.20   10.40
  -9  -8   0   15.30   11.70
  -9  -8   0   35.60   11.90
   9  -8   0   58.49   12.60
  -9   8   0   37.00   10.60
   9   8   0   31.00    9.60
  -9   8   0   23.10    8.70
   9   8   0   21.70    9.30
  10  -8   0   18.70   10.50
 -10  -8   0   15.80   13.70
  10  -8   0  -14.30   10.70
 -10  -8   0   -2.60   12.20
 -10   8   0    7.20    8.80
  10   8   0   -2.00    7.60
  10   8   0    8.60    7.20
 -10   8   0    2.50   10.10
   0  -9   0    0.00    3.70
   0  -9   0    1.00    1.80
   0   9   0   -0.30    2.90
   0   9   0   -0.60    2.00
  -1  -9   0  269.17   23.80
  -1  -9   0  286.17   15.90
   1  -9   0  269.07   15.10
   1  -9   0  268.57   24.00
  -1   9   0  266.07   13.80
   1   9   0  279.67   18.20
  -1   9   0  275.77   18.30
   1   9   0  289.47   13.90
  -2  -9   0  714.63   40.00
  -2  -9   0  731.43   29.10
   2  -9   0  714.23   40.60
   2  -9   0  751.22   28.70
  -2   9   0  760.02   32.00
  -2   9   0  789.32   33.00
   2   9   0  754.92   25.40
   2   9   0  747.83   31.50
   3  -9   0  102.29   18.20
   3  -9   0  109.49   11.20
  -3  -9   0   97.19   17.00
  -3  -9   0   93.59   10.60
  -3   9   0   83.09   12.90
   3   9   0  105.59    9.70
  -3   9   0   89.79    9.70
   3   9   0   74.99   11.90
   4  -9   0   83.89   12.70
   4  -9   0   90.89   18.00
  -4  -9   0   96.29   17.20
   4   9   0   74.19    8.90
   4   9   0   83.09   12.60
  -4   9   0   86.89   13.60
  -4   9   0   85.89    9.80
  -5  -9   0  245.18   25.30
  -5  -9   0  261.57   22.90
   5  -9   0  290.07   26.20
  -5  -9   0  279.57   20.80
   5   9   0  292.77   18.20
   5   9   0  282.37   19.60
  -5   9   0  269.27   19.90
  -5   9   0  276.67   20.80
  -6  -9   0  108.59   19.60
   6  -9   0  151.98   20.70
  -6  -9   0   96.09   23.50
  -6  -9   0   80.99   18.30
   6  -9   0   99.19   18.50
  -6   9   0   59.09   12.80
  -6   9   0  119.29   24.30
  -7  -9   0    1.90    6.70
   7  -9   0   22.10   12.80
  -7  -9   0   10.50    6.80
   7  -9   0    8.20    7.20
  -7  -9   0   21.70    8.80
  -7   9   0   12.00    5.40
   7   9   0   13.40    7.00
  -7   9   0   -4.30    5.80
   7   9   0    1.90    4.60
   8  -9   0   41.60   11.80
  -8  -9   0   38.00   14.10
   8  -9   0   29.80   12.80
  -8   9   0   35.40   10.30
   8   9   0   28.60    8.70
   8   9   0   35.80   10.50
  -8   9   0   23.00    8.90
  -9  -9   0  107.89   20.40
   9  -9   0  117.79   22.30
   9   9   0  139.79   15.90
   9   9   0  139.29   20.50
  -9   9   0  178.08   18.80
  -9   9   0  126.89   21.40
   9   9   0  132.89   19.80
  10  -9   0   38.30   12.90
  10  -9   0   49.20   14.80
 -10  -9   0   24.80   12.90
  10   9   0   16.20    9.10
  10   9   0   38.30   10.00
 -10   9   0   59.19   14.30
 -10   9   0   51.79   14.30
  10   9   0   38.20   11.00
   0 -10   0  113.29   18.00
   0 -10   0  121.69   19.20
   0  10   0  117.99    9.00
   0  10   0  114.89   12.90
   1 -10   0   40.80   11.10
  -1 -10   0   47.10   12.50
   1 -10   0   56.19    8.60
  -1 -10   0   59.19    8.70
   1  10   0   72.49   12.80
  -1  10   0   63.39   12.10
  -1  10   0   55.59    6.80
   1  10   0   52.49    6.40
   2 -10   0   99.59   18.20
   2 -10   0   84.39    9.40
  -2 -10   0   99.49   10.20
  -2 -10   0   99.39   17.10
   2  10   0   93.19    8.70
  -2  10   0   99.69   14.40
  -2  10   0   81.59    8.40
   2  10   0   98.09   12.00
  -3 -10   0  521.85   26.10
  -3 -10   0  527.95   34.70
   3 -10   0  502.75   25.50
   3 -10   0  479.65   34.80
  -3  10   0  515.35   23.80
   3  10   0  523.35   22.20
  -3  10   0  533.35   28.90
   3  10   0  520.95   27.50
   4 -10   0  131.79   21.90
  -4 -10   0  100.29   11.90
  -4  10   0  112.29   12.10
   4  10   0  122.19   11.40
  -4  10   0  131.99   15.30
   5 -10   0   58.79   11.80
  -5 -10   0   68.49   14.30
  -5  10   0   61.09   11.30
   5  10   0   72.49   11.00
  -5  10   0   78.39   14.70
   5  10   0   58.19   11.20
   6 -10   0   10.00    7.60
   6 -10   0    8.60    6.70
  -6 -10   0    1.60    4.80
  -6 -10   0    7.40    5.70
   6  10   0    5.10    5.80
  -6  10   0   23.60    9.30
   6  10   0   11.50    7.20
  -6  10   0   11.40    6.00
   7 -10   0   96.59   18.80
  -7 -10   0  110.39   17.90
   7 -10   0  110.39   17.90
   7  10   0  124.39   14.30
   7  10   0  101.09   15.80
   7  10   0  130.29   18.00
  -7  10   0  104.59   17.60
  -7  10   0  142.99   16.70
  -8 -10   0   44.90   13.60
   8 -10   0   28.70    9.30
   8 -10   0   36.10   11.50
   8  10   0   12.70    6.90
   8  10   0   38.70   10.80
   8  10   0   26.20    8.40
  -8  10   0   33.00   10.10
   8  10   0   38.40   10.30
  -9 -10   0   -6.10   10.90
   9 -10   0   -8.60    6.50
   9 -10   0    7.10   10.20
  -9  10   0   15.90    9.10
   9  10   0    6.00    6.30
   9  10   0   -6.70    5.60
  -9  10   0   -2.00    8.20
   0 -11   0   -2.80    5.20
   0 -11   0    5.10    3.00
   0  11   0    3.10    2.60
   0  11   0    0.00    5.30
  -1 -11   0   20.60    9.70
  -1 -11   0   19.60    5.50
   1 -11   0   22.10    5.60
   1 -11   0    4.00    6.50
  -1  11   0   13.20    6.10
   1  11   0   17.70    4.50
   1  11   0   17.60    6.60
  -1  11   0   21.60    4.80
  -2 -11   0  142.49   13.30
   2 -11   0  148.49   12.60
  -2 -11   0  180.18   20.80
   2 -11   0  157.38   24.40
  -2  11   0  138.69   11.20
   2  11   0  155.88   11.30
  -2  11   0  145.09   15.60
   2  11   0  121.19   14.00
  -3 -11   0    8.30    4.90
   3 -11   0   -0.10    2.80
   3 -11   0   10.80    8.90
  -3 -11   0    1.80    4.30
  -3  11   0    7.40    6.20
  -3  11   0    4.50    3.40
   3  11   0    8.10    4.10
   3  11   0    0.70    3.70
  -4 -11   0  123.59   21.10
   4 -11   0   75.89   17.20
  -4 -11   0   85.69   13.40
   4 -11   0   95.89   14.20
   4  11   0   88.39    9.80
  -4  11   0  104.49   11.60
   4  11   0   91.59   14.50
  -4  11   0   77.89   14.10
   5 -11   0   -1.10    4.80
  -5 -11   0   -6.80    3.60
  -5 -11   0   -2.00    4.00
  -5  11   0    5.60    6.40
   5  11   0    3.60    3.60
   5  11   0    5.70    4.00
  -5  11   0   -1.80    3.00
  -6 -11   0    8.90    7.40
   6 -11   0   37.40   10.80
   6 -11   0   24.30   10.30
   6  11   0   19.10    7.60
   6  11   0   25.10    8.80
  -6  11   0   21.40    7.80
  -6  11   0   27.30    9.90
   7 -11   0   40.10   13.30
  -7 -11   0   18.20    9.20
   7 -11   0   13.30    8.00
  -7 -11   0   34.50   11.00
   7  11   0   37.50   10.50
  -7  11   0    5.30    5.50
   7  11   0   22.50    8.30
  -7  11   0   20.70   10.00
   8 -11   0   -8.70   10.00
   8 -11   0   34.00    8.60
   8  11   0   -0.70    6.00
  -8  11   0    9.30    6.50
   8  11   0   -1.50    6.20
   8  11   0   13.50    7.90
  -8  11   0   -4.00    6.20
   9 -11   0    7.50    8.80
   9 -11   0    6.50   11.60
  -9  11   0   18.10   10.60
   9  11   0   -3.10    6.10
  -9  11   0    8.60    8.00
   9  11   0   12.00    7.80
   9  11   0    3.30    5.30
   9  11   0   15.30    7.10
   0 -12   0  603.84   26.70
   0 -12   0  600.74   41.60
   0  12   0  527.65   22.00
   0  12   0  592.54   32.50
  -1 -12   0   49.10   14.10
   1 -12   0   56.29    8.70
   1 -12   0   67.39   16.90
  -1 -12   0   62.59   10.20
   1  12   0   56.79   11.60
   1  12   0   58.89    8.20
  -1  12   0   55.99    7.00
  -1  12   0   64.89   13.30
   2 -12   0   39.30    8.20
  -2 -12   0   37.90    7.50
   2 -12   0   35.20   12.10
  -2 -12   0   25.00    8.40
   2  12   0   44.90   11.10
  -2  12   0   48.90    8.00
   2  12   0   43.60    7.30
  -2  12   0   44.40   11.80
   3 -12   0   78.19   17.50
  -3 -12   0   81.09   12.70
  -3 -12   0  104.49   19.80
   3 -12   0   80.39   12.10
  -3  12   0   89.69   10.30
   3  12   0   83.79   14.40
   3  12   0   84.99    9.40
  -3  12   0   76.19   14.40
   4 -12   0  126.39   16.80
  -4 -12   0  152.58   24.30
   4 -12   0  146.09   25.60
  -4 -12   0  138.69   15.30
  -4  12   0  118.59   18.30
   4  12   0  135.29   16.10
   4  12   0  126.39   12.10
  -4  12   0  150.88   14.20
  -5 -12   0   39.10   12.70
   5 -12   0   46.00   13.80
   5 -12   0   43.20   13.70
  -5 -12   0   31.90    8.80
  -5  12   0   50.79   10.30
   5  12   0   43.90    8.70
   5  12   0   44.00    9.60
  -5  12   0   42.60   11.80
   6 -12   0    7.80    7.00
  -6 -12   0   19.60    7.10
   6 -12   0   13.90    9.60
  -6 -12   0   22.20   10.00
  -6  12   0   47.30   12.90
   6  12   0   20.20    7.40
   6  12   0    6.80    6.80
  -6  12   0   10.40    6.30
   7 -12   0  126.99   20.10
   7 -12   0   79.39   18.90
  -7 -12   0  109.79   19.00
   7  12   0  109.99   16.30
   7  12   0  106.79   16.50
  -7  12   0   75.19   15.90
  -7  12   0   93.99   15.70
   7  12   0  137.79   15.00
   8 -12   0   34.70   11.60
   8 -12   0   36.20   15.40
  -8  12   0   33.00   10.30
   8  12   0   17.40    8.10
   8  12   0   36.60   12.00
   8  12   0   32.40   10.50
   8  12   0   39.00   10.60
  -8  12   0   32.70   10.80
   0 -13   0   -0.70    4.90
   0 -13   0    4.40    4.10
   0  13   0    6.00    6.20
   0  13   0   -1.90    3.90
  -1 -13   0  483.55   39.30
   1 -13   0  477.85   24.40
   1 -13   0  503.55   39.20
  -1 -13   0  506.75   25.60
  -1  13   0  524.85   22.90
  -1  13   0  557.74   33.00
   1  13   0  496.85   21.80
   1  13   0  480.45   30.60
   2 -13   0  158.78   13.70
  -2 -13   0  150.68   14.20
   2 -13   0  155.78   27.70
  -2 -13   0  123.89   22.90
  -2  13   0  135.29   12.00
   2  13   0   96.39   16.50
   2  13   0  142.59   11.50
  -2  13   0  141.79   17.00
  -3 -13   0  237.58   19.00
  -3 -13   0  339.67   32.30
   3 -13   0  245.68   18.30
   3 -13   0  200.88   30.80
   3  13   0  252.57   16.00
   3  13   0  225.38   20.50
  -3  13   0  251.37   17.40
  -3  13   0  245.68   23.50
  -4 -13   0   55.69   15.40
   4 -13   0   49.50   10.80
  -4 -13   0   42.50    9.90
   4 -13   0   42.30   13.80
  -4  13   0   48.40   13.10
   4  13   0   41.40   11.70
   4  13   0   59.99   10.00
  -4  13   0   42.00    9.10
   5 -13   0  126.29   26.00
  -5 -13   0  134.79   23.70
  -5 -13   0  161.88   17.50
   5 -13   0  166.08   17.70
  -5  13   0  150.18   18.90
   5  13   0  147.79   17.70
   5  13   0  161.58   14.80
  -5  13   0  176.88   17.20
  -6 -13   0   38.60   10.80
  -6 -13   0   53.59   15.90
   6 -13   0   39.60   13.30
  -6  13   0   33.60    9.50
   6  13   0   33.40    9.40
   6  13   0   43.10    9.90
  -6  13   0   41.80   10.40
  -7 -13   0   77.79   20.90
  -7 -13   0  125.39   19.80
   7 -13   0  134.29   20.60
   7 -13   0  126.09   24.00
  -7  13   0  132.59   21.90
   7  13   0  159.78   16.40
  -7  13   0  114.69   19.50
   7  13   0  125.29   17.40
   8 -13   0  185.38   30.00
   8 -13   0  150.68   21.90
   8  13   0  136.19   27.40
   8  13   0  134.09   20.90
   8  13   0  136.59   17.30
   8  13   0  149.69   18.00
  -8  13   0  205.28   29.20
  -8  13   0  227.98   24.70
   0 -14   0  808.82   34.00
   0 -14   0  867.61   55.59
   0  14   0  878.21   30.60
   0  14   0  874.01   44.20
   1 -14   0   38.70   12.50
  -1 -14   0   42.70    7.90
   1 -14   0   29.50    7.30
  -1 -14   0   59.79   17.40
   1  14   0   30.70   10.30
   1  14   0   39.00    7.00
  -1  14   0   28.80    6.50
  -1  14   0   32.10   11.00
   2 -14   0    2.30    7.00
  -2 -14   0   -2.40    5.00
  -2 -14   0   -2.80    6.50
   2 -14   0   -1.20    3.70
  -2  14   0   -0.40    5.10
   2  14   0    8.80    3.90
   2  14   0   -0.40    6.90
  -2  14   0    2.50    3.50
   3 -14   0   37.80   13.20
  -3 -14   0   34.70    8.40
  -3 -14   0   29.90   11.70
   3 -14   0   58.39   10.50
  -3  14   0   48.80   13.30
   3  14   0   27.80    6.70
  -3  14   0   30.10    7.60
   3  14   0   26.50    8.90
   4 -14   0  398.76   37.80
  -4 -14   0  369.86   34.20
   4 -14   0  397.46   26.30
  -4 -14   0  407.76   25.70
   4  14   0  361.96   21.20
  -4  14   0  344.57   23.50
   4  14   0  378.16   28.40
  -4  14   0  366.66   30.00
  -5 -14   0   19.00   10.40
   5 -14   0   33.70    8.20
   5 -14   0   40.10   13.00
  -5  14   0   41.60    9.90
  -5  14   0   33.60   13.20
   5  14   0   36.50    8.10
   5  14   0    8.30    9.40
  -6 -14   0   10.00    8.10
   6 -14   0   16.70    6.30
  -6 -14   0    2.40    9.50
   6  14   0   -3.30    6.00
  -6  14   0    6.10    7.80
  -6  14   0    4.60    7.10
   6  14   0   16.50    9.00
   7 -14   0  144.29   28.40
  -7 -14   0   90.19   17.60
  -7  14   0  157.58   17.90
   7  14   0  124.69   17.80
   7  14   0  119.89   16.20
  -7  14   0  111.69   19.90
   7  14   0  139.29   20.50
   0 -15   0   21.10   10.20
   0 -15   0    7.70    5.50
   0  15   0   -0.50    3.70
   0  15   0    8.20    6.80
   1 -15   0   70.69   12.30
  -1 -15   0   72.59   19.20
  -1 -15   0   70.99   11.00
   1 -15   0   57.89   17.30
   1  15   0   74.69    9.80
  -1  15   0   57.59   16.40
   1  15   0   51.49   13.10
  -2 -15   0   56.69   10.70
   2 -15   0   33.00   13.80
  -2 -15   0   44.50   20.80
   2 -15   0   61.49   11.50
   2  15   0   75.39    8.90
  -2  15   0   41.20   13.70
  -2  15   0   46.80    8.50
   3 -15   0   46.90    9.30
  -3 -15   0   42.40   16.90
  -3 -15   0   67.49   12.10
  -3  15   0   68.19   10.90
   3  15   0   52.79    9.20
   3  15   0   80.29   16.70
  -3  15   0   67.69   19.20
   4 -15   0   42.10   10.90
  -4 -15   0   83.39   15.10
   4 -15   0   44.50   14.30
  -4 -15   0   51.49   16.80
   4  15   0   40.90    8.40
  -4  15   0   57.99   15.30
   4  15   0   41.80   12.60
  -5 -15   0   36.20   10.90
   5 -15   0   37.30   14.10
  -5 -15   0   41.70   14.00
   5 -15   0   52.99   12.30
   5  15   0   56.99   13.90
  -5  15   0   53.89   12.00
  -5  15   0   42.20   13.90
   5  15   0   64.69   11.10
   6 -15   0    3.60    8.60
  -6 -15   0   -1.60    9.30
  -6 -15   0    2.00   10.30
   6  15   0    6.10    6.00
  -6  15   0   12.20    7.80
   6  15   0    2.00    6.00
  -6  15   0    3.40    7.30
   0 -16   0    2.20    8.30
   0 -16   0   10.90    7.00
   0  16   0    0.40    6.40
   1 -16   0  154.28   16.50
   1 -16   0  134.89   25.60
  -1 -16   0  160.08   30.20
  -1 -16   0  176.28   16.90
   1  16   0  191.38   22.90
  -1  16   0  164.68   20.90
  -2 -16   0   -2.60    8.50
   2 -16   0  -10.40    9.00
   2 -16   0    2.20    9.70
  -2 -16   0   11.40    8.00
  -2  16   0   -0.70    5.40
   2  16   0   -9.60    6.10
   3 -16   0    9.70    8.30
   3 -16   0    3.70    8.00
  -3 -16   0   18.50    9.60
  -3 -16   0    3.40    9.30
  -3  16   0    2.10    7.70
   3  16   0   -3.00    7.10
   4 -16   0   67.79   12.90
  -4 -16   0   60.49   17.70
   4 -16   0   33.30   15.70
  -4 -16   0   76.19   14.30
   4  16   0   53.09   13.60
  -4  16   0   67.99   17.00
   5 -16   0   83.49   14.80
  -5 -16   0   89.39   22.40
  -5 -16   0  120.19   20.10
   5 -16   0  116.19   26.40
  -5  16   0   90.99   20.10
   5  16   0  108.09   20.20
   0 -17   0    5.30    9.80
   0  17   0  -12.60    5.80
  -1 -17   0    6.00    8.10
   1 -17   0  -13.50    8.50
  -1  17   0    0.50    6.60
   1  17   0   -2.90    6.90
   2 -17   0  306.37   34.00
  -2 -17   0  274.27   33.50
  -2  17   0  246.18   26.90
   2  17   0  258.07   27.20
   3 -17   0   -5.80    7.70
  -3 -17   0   18.50   13.70
  -3  17   0    3.90    8.30
   3  17   0   13.30    9.10
  12   0  -1    0.10    9.70
 -12   0   1    1.60   11.60
 -11   0   1   -4.60    7.80
  11   0  -1   -0.40    4.90
 -10   0   1    7.90    7.70
  10   0  -1    3.40    5.80
  10   0  -1    3.80    6.10
   9   0  -1   -1.30    4.60
  -9   0   1   -8.50    6.90
  -9   0   1    4.80    5.40
   9   0  -1   -1.20    5.80
   8   0  -1   -6.20    3.50
  -8   0   1   -0.30    4.00
   8   0  -1   -3.50    3.40
  -8   0   1    2.40    4.00
   7   0  -1    0.60    3.80
  -7   0   1    2.40    3.70
   7   0  -1   10.90    6.50
  -7   0   1   -1.40    3.30
  -6   0   1   -0.10    3.20
   6   0  -1   -0.10    3.00
   6   0  -1   -1.00    3.20
  -6   0   1    0.60    2.60
  -5   0   1   -2.20    1.80
   5   0  -1   -3.20    1.50
   5   0  -1    0.90    2.70
  -5   0   1   -4.10    1.50
   5   0  -1    1.60    3.30
   4   0  -1    2.50    2.40
   4   0  -1    0.00    2.00
  -4   0   1    1.50    1.90
  -4   0   1   -0.60    1.50
  -3   0   1   -1.80    1.40
   3   0  -1   -1.50    2.10
  -3   0   1   -1.90    1.10
   3   0  -1   -0.20    1.10
  -3   0   1    0.80    1.70
  -3   0   1   -1.40    0.90
  -2   0   1    0.00    1.00
   2   0  -1    0.60    0.70
   2   0  -1    1.40    1.10
   2   0  -1   -0.20    1.50
  -2   0   1    0.50    0.70
  -2   0   1    1.60    1.60
  -2   0   1   -0.10    1.00
   2   0  -1    1.30    1.10
  -1   0   1   10.60    1.70
   1   0  -1   15.40    2.30
  -1   0   1   14.30    2.20
   1   0  -1   13.20    2.20
   1   0   1    6.60    1.90
   1   0   1    3.90    1.50
   1   0   1    7.00    1.80
  -1   0  -1    5.00    1.80
  -1   0  -1    8.70    2.20
  -1   0  -1    2.60    1.10
   2   0   1   -0.30    1.20
  -2   0  -1    0.40    1.70
   2   0   1    2.60    2.20
   2   0   1    0.40    1.20
  -2   0  -1    0.50    1.00
   2   0   1    1.70    1.90
  -2   0  -1    2.70    2.10
   3   0   1    0.50    1.40
   3   0   1   -0.70    1.90
  -3   0  -1    0.70    1.20
  -3   0  -1    1.50    2.20
   3   0   1    1.50    2.10
  -4   0  -1    1.10    2.50
   4   0   1    2.30    1.90
   4   0   1   -3.00    1.60
  -4   0  -1    1.20    1.70
  -5   0  -1   -1.10    1.90
  -5   0  -1   -1.40    2.60
   5   0   1   -2.00    1.80
   5   0   1    2.90    2.50
   5   0   1    2.50    3.90
  -6   0  -1   -5.80    2.40
  -6   0  -1   -2.90    2.00
   6   0   1   -0.30    2.90
   6   0   1   -5.50    3.20
  -7   0  -1   -4.50    3.20
  -7   0  -1   -3.50    3.20
   7   0   1   -1.70    3.40
   8   0   1    8.00    6.40
  -8   0  -1    4.60    4.40
  -8   0  -1    5.30    4.60
   8   0   1   -4.40    3.70
  -9   0  -1    5.90    5.70
   9   0   1   -4.70    5.10
   9   0   1   -1.90    4.10
  -9   0  -1   -1.10    4.90
  10   0   1    4.50    8.40
  10   0   1    4.20    5.50
 -10   0  -1   -0.80    9.20
 -10   0  -1    3.70   12.90
  11   0   1    8.90    8.00
 -11   0  -1   -9.40    9.30
 -11   0  -1    4.10   13.70
 -12  -1   1   31.90   15.50
  12  -1  -1   49.20   15.00
  12   1  -1   27.40   10.30
 -12   1   1   39.30   16.30
 -11  -1   1    0.40    7.50
  11  -1  -1   -1.20    6.40
  11  -1  -1    9.40    8.20
  11   1  -1   16.60    7.50
  11   1  -1    2.80    7.30
 -11   1   1   17.80   11.90
 -10  -1   1   55.09   10.80
  10  -1  -1   60.49   12.40
  10  -1  -1   43.50   12.60
 -10  -1   1   28.20   12.00
 -10   1   1   37.70   14.10
 -10   1   1   56.09    9.50
  10   1  -1   37.20   11.70
  10   1  -1   41.30   10.60
   9  -1  -1   50.19   11.50
  -9  -1   1   51.99   14.40
   9  -1  -1   28.60    9.80
  -9  -1   1   56.89   11.10
  -9   1   1   52.39   12.60
   9   1  -1   61.89   12.20
   9   1  -1   42.30   11.10
  -9   1   1   55.99    9.90
   8  -1  -1   21.90    7.60
   8  -1  -1   24.00    7.40
  -8  -1   1    9.90    5.70
  -8  -1   1   28.60    9.10
   8   1  -1   29.80    8.80
   8   1  -1   32.80    9.30
  -8   1   1   23.20    8.90
  -8   1   1   19.50    6.60
   7  -1  -1   67.19   11.60
  -7  -1   1   61.69   10.80
  -7  -1   1   45.90   11.50
   7  -1  -1   57.09   11.00
   7   1  -1   64.99   10.40
  -7   1   1   67.29   10.40
   7   1  -1   81.19   12.80
  -7   1   1   62.99   12.30
   6  -1  -1  316.77   19.60
  -6  -1   1  303.87   18.70
   6  -1  -1  324.57   19.40
  -6  -1   1  307.27   22.80
  -6   1   1  313.97   22.40
  -6   1   1  308.17   16.90
   6   1  -1  312.57   19.20
   5  -1  -1  856.41   25.60
   5  -1  -1  962.00   33.00
  -5  -1   1  944.71   37.90
  -5  -1   1  916.21   32.20
   5  -1  -1  979.90   33.30
  -5   1   1  965.50   29.80
   5   1  -1  841.42   27.40
  -5   1   1  957.00   37.30
   5   1  -1  970.10   31.30
   5   1  -1  954.30   33.00
  -4  -1   1   67.69    6.90
   4  -1  -1   54.29    8.00
  -4  -1   1   62.69    7.70
   4  -1  -1   62.59    5.10
   4  -1  -1   61.59    7.00
  -4  -1   1   59.89    9.20
   4   1  -1   60.19    6.40
   4   1  -1   61.19    5.70
  -4   1   1   58.49    5.60
  -4   1   1   63.19    9.50
  -3  -1   1   21.20    4.60
   3  -1  -1   27.00    5.40
   3  -1  -1   24.50    3.50
  -3  -1   1   20.20    3.60
  -3  -1   1   23.00    4.40
  -3  -1   1   17.80    4.10
   3  -1  -1   15.60    3.90
   3   1  -1   26.70    4.10
  -3   1   1   25.60    3.70
  -3   1   1   21.10    4.60
  -3   1   1   19.30    4.10
   3   1  -1   20.10    3.90
  -2  -1   1  965.20   25.80
   2  -1  -1  957.20   26.00
  -2  -1   1  926.21   27.00
   2  -1  -1  969.20   23.80
   2  -1  -1  907.41   24.50
   2  -1  -1  950.80   25.90
  -2  -1   1  963.50   26.80
   2  -1  -1  925.51   20.20
  -2   1   1  924.61   25.00
   2   1  -1  926.71   23.60
  -2   1   1  878.41   27.70
   2   1  -1  981.00   27.00
   2   1  -1  985.30   23.80
   2   1  -1  934.91   24.80
  -1  -1   1 1772.52   37.10
   1  -1  -1 1726.13   38.00
   1  -1  -1 1739.93   35.30
  -1  -1   1 1750.52   37.10
   1  -1  -1 1671.53   35.10
   1   1  -1 1693.03   34.30
  -1   1   1 1708.43   35.40
   1   1  -1 1721.93   36.00
   1   1  -1 1750.82   36.80
  -1   1   1 1727.63   35.80
   1   1  -1 1714.33   37.30
  -1   1   1 1739.23   37.70
  -1   1   1 1752.52   33.00
   1   1  -1 1726.73   33.00
   0  -1   1  121.69    3.50
   0  -1   1  126.99    6.20
   0  -1   1  124.49    5.50
   0  -1  -1  128.69    6.10
   0  -1  -1  114.99    4.50
   0  -1   1  119.19    5.00
   0   1   1  121.49    5.70
   0   1   1  122.59    5.30
   0   1  -1  131.39    5.70
   0   1  -1  112.49    5.80
   0   1  -1  124.89    5.20
   0   1  -1  123.39    3.70
   0   1   1  125.59    6.70
   1  -1   1  128.69    6.30
  -1  -1  -1  121.99    7.80
   1  -1   1  118.59    5.40
  -1  -1  -1  118.49    5.60
   1  -1   1  126.19    6.50
  -1  -1  -1  121.99    7.90
   1  -1   1  121.69    6.30
   1   1   1  120.59    7.50
  -1   1  -1  126.49    6.30
  -1   1  -1  128.59    6.60
   1   1   1  130.69    7.90
   1   1   1  115.79    5.60
  -1   1  -1  124.79    6.50
   1   1   1  127.49    5.50
   1   1   1  126.29    6.20
  -1   1  -1  126.89    5.40
  -2  -1  -1    3.40    1.40
   2  -1   1    2.70    2.10
   2  -1   1    2.10    2.20
  -2  -1  -1   -1.30    1.70
   2  -1   1    1.10    1.30
   2  -1   1    3.90    2.00
   2   1   1    2.50    2.30
  -2   1  -1    1.90    1.70
   2   1   1    2.70    1.50
  -2   1  -1   -0.20    1.80
   2   1   1    3.50    2.30
  -2   1  -1    6.60    2.60
  -2   1  -1    2.10    1.60
   2   1   1    1.60    1.70
   2   1   1    4.90    1.80
   3  -1   1 1454.05   38.20
   3  -1   1 1427.76   33.80
  -3  -1  -1 1412.46   43.60
  -3   1  -1 1364.66   31.30
   3   1   1 1387.06   31.30
   3   1   1 1350.56   33.60
   3   1   1 1440.66   36.70
   3   1   1 1285.97   37.80
  -3   1  -1 1385.26   41.20
  -4  -1  -1   89.99   10.50
   4  -1   1   93.59    7.40
   4  -1   1   94.39    9.30
   4   1   1   80.09    8.50
  -4   1  -1   96.59   10.40
   4   1   1   89.59    7.00
   4   1   1   88.49    6.60
  -4   1  -1   89.89    6.30
   5  -1   1  337.07   19.40
  -5  -1  -1  337.47   21.20
  -5  -1  -1  359.66   24.40
   5  -1   1  351.96   16.60
  -5   1  -1  305.77   13.10
   5   1   1  324.37   18.70
   5   1   1  382.16   22.10
   5   1   1  324.07   14.80
  -5   1  -1  373.56   23.80
  -5   1  -1  350.36   19.80
  -6  -1  -1   57.99   11.30
   6  -1   1   67.19   11.60
  -6  -1  -1   76.19   14.30
  -6   1  -1   75.99   14.40
  -6   1  -1   71.49   11.90
   6   1   1   91.09   13.40
   6   1   1   68.69    7.90
  -7  -1  -1   35.30   10.80
   7  -1   1   30.40   10.50
   7  -1   1   25.20    6.40
  -7  -1  -1   50.99   12.20
   7   1   1   26.20    8.30
  -7   1  -1   30.90   10.70
   7   1   1   24.00    7.00
  -7   1  -1   25.80    7.70
   8  -1   1   11.60    5.30
  -8  -1  -1    7.50    5.50
  -8  -1  -1   17.30    8.70
   8  -1   1   -1.20    4.20
  -8   1  -1   18.00    9.90
   8   1   1   12.00    5.00
   8   1   1   11.80    7.00
  -8   1  -1   17.20    7.40
  -9  -1  -1  102.59   18.50
   9  -1   1  104.09   12.00
   9  -1   1   74.29   15.00
  -9  -1  -1   73.49   17.70
  -9   1  -1  109.99   22.10
   9   1   1  124.59   12.80
  -9   1  -1   83.59   15.60
   9   1   1   88.29   16.20
 -10  -1  -1   98.49   15.70
  10  -1   1  144.79   14.90
 -10   1  -1  105.79   19.70
  10   1   1  120.89   30.60
  10   1   1  129.69   13.20
  11  -1   1   29.40   11.70
 -11  -1  -1   52.69   16.20
 -11  -1  -1   30.10   15.50
 -11   1  -1   72.69   17.40
 -11   1  -1   37.50   14.00
  11   1   1   46.20   13.80
  11  -2  -1  282.77   23.30
  11  -2  -1  250.57   25.40
 -11  -2   1  253.67   37.90
 -11   2   1  185.38   30.50
  11   2  -1  287.87   23.70
  11   2  -1  245.98   25.60
 -10  -2   1   31.90   11.10
 -10  -2   1   50.89   13.20
  10  -2  -1   64.99   12.40
  10  -2  -1   49.50   13.70
 -10   2   1   39.60   10.50
  10   2  -1   43.20   10.60
 -10   2   1   34.30   12.30
  10   2  -1   30.40   11.90
   9  -2  -1   65.89   13.70
  -9  -2   1   73.79   17.40
  -9  -2   1   63.59   10.10
   9  -2  -1   65.49   12.40
  -9   2   1   85.89   18.90
   9   2  -1   57.29   11.70
  -9   2   1   83.69   12.40
   9   2  -1   54.39   12.80
   8  -2  -1  103.69   16.50
  -8  -2   1  106.79   20.10
  -8  -2   1   93.89   14.20
  -8   2   1  130.79   18.10
   8   2  -1  116.19   15.20
  -8   2   1  115.19   19.10
   8   2  -1  117.09   14.00
   7  -2  -1  253.67   19.00
   7  -2  -1  251.77   19.70
  -7  -2   1  289.47   24.50
  -7  -2   1  240.28   18.70
   7   2  -1  263.17   19.70
   7   2  -1  248.58   17.60
  -7   2   1  229.68   20.90
  -7   2   1  265.47   17.30
  -6  -2   1   11.80    5.00
   6  -2  -1   30.00    7.80
   6  -2  -1   18.20    6.70
  -6  -2   1   10.40    6.30
   6   2  -1   31.60    7.20
  -6   2   1   10.50    4.10
  -6   2   1   15.70    6.10
   6   2  -1   17.10    6.00
   5  -2  -1   55.09    7.00
   5  -2  -1   44.70    7.80
   5  -2  -1   50.29    8.90
  -5  -2   1   43.20    9.10
  -5  -2   1   51.99    8.60
  -5  -2   1   42.90    8.80
  -5   2   1   38.20    8.20
   5   2  -1   49.40    8.00
  -5   2   1   56.99    6.50
  -4  -2   1 1260.57   41.70
  -4  -2   1 1173.48   37.40
   4  -2  -1 1209.98   36.30
   4  -2  -1 1233.78   30.40
   4  -2  -1 1224.38   38.30
  -4   2   1 1285.77   33.00
   4   2  -1 1177.58   33.60
  -4   2   1 1250.67   46.10
   4   2  -1 1197.68   35.10
  -3  -2   1  459.25   19.70
  -3  -2   1  431.36   18.50
   3  -2  -1  462.55   19.60
  -3  -2   1  462.85   19.90
   3  -2  -1  431.36   16.60
  -3   2   1  428.86   14.70
   3   2  -1  447.76   16.20
  -3   2   1  445.16   18.30
  -3   2   1  426.76   17.70
   3   2  -1  433.56   18.10
  -2  -2   1  101.49    7.40
   2  -2  -1   92.79    6.40
   2  -2  -1   95.29    8.00
   2  -2  -1  105.79    5.50
   2  -2  -1  105.19    6.40
  -2  -2   1   99.69    7.30
  -2  -2   1   95.39    7.50
  -2   2   1   96.99    7.60
   2   2  -1  100.69    6.60
   2   2  -1   95.49    7.50
   2   2  -1  102.59    7.50
   2   2  -1   99.39    7.50
  -2   2   1   97.59    6.70
  -2   2   1   98.29    5.60
  -2   2   1  106.89    6.30
  -1  -2   1  514.75   17.40
   1  -2  -1  490.65   13.90
  -1  -2   1  513.55   15.10
  -1  -2   1  505.95   15.50
   1  -2  -1  485.85   12.60
   1  -2  -1  489.55   17.70
  -1   2   1  474.15   13.20
  -1   2   1  510.95   17.30
   1   2  -1  494.45   15.20
  -1   2   1  507.55   12.30
   1   2  -1  503.65   17.30
  -1   2   1  487.05   14.10
  -1   2   1  469.95   17.50
   1   2  -1  483.55   20.10
   1   2  -1  510.55   13.50
   1   2  -1  486.35   13.00
   0  -2   1 4265.17   79.89
   0  -2   1 4298.37   84.39
   0  -2   1 4225.28   80.39
   0  -2  -1 4262.67   85.19
   0  -2  -1 4214.48   78.49
   0  -2  -1 4350.86   87.29
   0  -2  -1 4224.88   75.39
   0   2   1 4192.28   75.29
   0   2   1 4176.18   86.89
   0   2  -1 4063.69   83.99
   0   2  -1 4150.28   80.39
   0   2   1 4138.09   84.49
   0   2  -1 4284.67   74.99
   0   2  -1 4135.99   79.99
  -1  -2  -1  136.69   10.00
   1  -2   1  136.29    8.20
   1  -2   1  138.09    7.90
  -1  -2  -1  135.29    9.10
   1  -2   1  134.99    7.60
   1  -2   1  128.49    6.00
  -1   2  -1  133.49    8.20
   1   2   1  137.89    8.20
  -1   2  -1  126.39    6.30
   1   2   1  137.69    6.60
  -1   2  -1  128.79    7.60
  -1   2  -1  142.79    7.70
   1   2   1  124.99    9.30
   2  -2   1  857.21   25.10
   2  -2   1  835.72   23.80
  -2  -2  -1  845.32   29.20
  -2  -2  -1  849.72   29.90
  -2  -2  -1  827.72   23.70
   2  -2   1  827.72   23.90
   2  -2   1  803.22   23.70
  -2  -2  -1  868.01   25.10
   2   2   1  843.12   28.40
   2   2   1  833.22   25.00
  -2   2  -1  806.02   23.80
  -2   2  -1  797.42   23.00
   2   2   1  835.02   28.40
  -2   2  -1  847.02   25.40
  -2   2  -1  806.12   24.40
   2   2   1  750.22   26.90
   3  -2   1  164.58   11.10
   3  -2   1  169.88   10.00
  -3  -2  -1  172.78   13.40
  -3  -2  -1  175.98    9.50
   3   2   1  177.78   10.60
  -3   2  -1  172.38    9.40
  -3   2  -1  175.98   12.10
   3   2   1  182.88   10.50
  -4  -2  -1  648.84   31.00
   4  -2   1  609.24   22.70
   4  -2   1  684.13   26.50
   4   2   1  661.33   20.40
   4   2   1  595.24   23.00
   4   2   1  672.03   24.60
  -4   2  -1  633.74   28.10
  -4   2  -1  637.34   20.80
  -5  -2  -1  191.68   22.60
   5  -2   1  176.78   14.40
   5  -2   1  191.88   12.50
  -5  -2  -1  157.38   16.00
   5   2   1  188.78   14.10
  -5   2  -1  175.68   15.90
  -5   2  -1  190.38   14.30
   5   2   1  176.38   10.90
  -6  -2  -1    2.40    3.70
   6  -2   1   11.70    4.20
  -6  -2  -1    8.30    5.30
   6  -2   1    9.30    5.40
   6   2   1    6.50    4.10
  -6   2  -1   12.00    5.10
   6   2   1    9.10    5.10
  -6   2  -1    4.00    3.70
   7  -2   1  375.16   21.00
  -7  -2  -1  395.36   46.60
   7  -2   1  385.16   37.90
  -7  -2  -1  420.66   28.80
  -7   2  -1  348.87   23.60
  -7   2  -1  381.06   33.80
   7   2   1  406.66   20.60
   7   2   1  383.26   24.10
  -8  -2  -1  159.28   25.50
  -8  -2  -1  153.48   18.50
   8  -2   1  121.99   18.10
   8  -2   1  137.09   16.80
  -8   2  -1  182.38   17.50
   8   2   1  137.59   19.50
  -8   2  -1  104.99   18.30
   8   2   1  127.69   12.20
  -9  -2  -1   56.49   14.30
   9  -2   1   80.09   11.80
   9  -2   1   69.49   15.30
  -9  -2  -1   71.99   17.70
   9   2   1   81.69   15.70
  -9   2  -1   57.89   13.70
  -9   2  -1   84.89   19.50
   9   2   1   84.19   12.30
  10  -2   1   14.40    8.90
 -10  -2  -1   16.20    9.10
  10  -2   1   15.10    7.50
  10   2   1    4.80    6.00
 -10   2  -1   13.60    9.30
  11  -2   1  253.77   27.70
 -11  -2  -1  221.68   35.80
 -11   2  -1  175.88   30.60
  11   2   1  180.78   26.50
 -11   2  -1  319.17   32.70
  11  -3  -1   98.39   18.20
 -11  -3   1   54.99   19.00
  11  -3  -1   84.69   17.40
  11   3  -1   77.59   16.90
 -11   3   1   90.29   20.20
  11   3  -1   62.49   14.60
  10  -3  -1   37.80   12.10
 -10  -3   1   45.30   14.00
 -10  -3   1   38.00   11.10
  10  -3  -1   53.69   12.30
 -10   3   1   55.29   10.00
 -10   3   1   34.50    9.80
  10   3  -1   30.10    9.90
  10   3  -1   54.19   13.50
  -9  -3   1  134.39   15.10
   9  -3  -1  126.89   20.00
   9  -3  -1  131.79   15.70
  -9  -3   1  139.89   24.60
  -9   3   1  136.99   15.90
   9   3  -1  117.89   14.30
   9   3  -1  138.39   19.70
  -9   3   1  148.59   22.90
   8  -3  -1  390.06   26.80
  -8  -3   1  428.66   26.40
  -8  -3   1  395.36   31.60
   8  -3  -1  428.26   26.50
  -8   3   1  344.17   27.80
   8   3  -1  344.57   24.40
   8   3  -1  416.06   24.50
  -8   3   1  386.66   22.60
   7  -3  -1  366.26   24.50
   7  -3  -1  411.16   25.20
  -7  -3   1  362.66   28.40
  -7   3   1  410.66   28.20
   7   3  -1  420.56   24.60
   7   3  -1  381.26   21.90
  -7   3   1  411.76   24.80
  -6  -3   1   61.19   10.90
  -6  -3   1   57.79   11.60
   6  -3  -1   46.30    9.80
   6  -3  -1   57.79   10.50
  -6  -3   1   54.89   10.90
  -6   3   1   62.89    9.20
  -6   3   1   61.09   10.90
   6   3  -1   64.59   10.30
   5  -3  -1  369.16   19.80
  -5  -3   1  357.66   21.00
  -5  -3   1  363.76   23.30
   5  -3  -1  335.67   20.30
  -5  -3   1  355.46   21.60
  -5   3   1  359.66   17.10
  -5   3   1  346.17   20.90
   4  -3  -1   64.49    9.70
  -4  -3   1   71.69    8.60
  -4  -3   1   67.59    8.20
  -4  -3   1   67.89    8.40
   4  -3  -1   58.29    6.90
   4   3  -1   50.59    6.20
  -4   3   1   68.69    6.70
  -4   3   1   49.30    8.10
  -3  -3   1  686.83   25.50
  -3  -3   1  642.14   26.60
   3  -3  -1  677.73   26.60
  -3  -3   1  689.33   26.10
   3  -3  -1  667.93   22.10
  -3  -3   1  657.63   24.40
   3  -3  -1  615.24   19.20
  -3   3   1  687.03   23.80
  -3   3   1  661.03   20.70
   3   3  -1  628.24   25.70
  -2  -3   1   66.19    6.40
  -2  -3   1   71.69    7.10
   2  -3  -1   63.89    5.50
   2  -3  -1   69.59    5.20
   2  -3  -1   55.69    8.10
  -2   3   1   61.79    5.70
  -2   3   1   68.39    5.30
   2   3  -1   68.89    7.30
  -2   3   1   66.69    7.10
   2   3  -1   69.79    6.40
   2   3  -1   65.19    5.60
   2   3  -1   71.19    7.50
  -1  -3   1   46.80    4.00
   1  -3  -1   47.50    3.70
   1  -3  -1   48.40    4.10
  -1  -3   1   52.19    4.70
   1  -3  -1   43.40    6.90
  -1  -3   1   49.00    5.80
  -1   3   1   48.90    5.80
   1   3  -1   45.30    7.10
  -1   3   1   44.50    4.10
  -1   3   1   42.40    4.30
  -1   3   1   51.19    7.60
   1   3  -1   46.10    4.60
  -1   3   1   42.50    3.40
   1   3  -1   53.89    6.20
   1   3  -1   48.80    4.40
   1   3  -1   42.70    3.60
   0  -3   1   16.60    4.00
   0  -3  -1   21.90    5.50
   0  -3  -1   11.50    2.20
   0  -3   1   19.80    3.60
   0  -3  -1   17.40    1.80
   0  -3   1   14.30    3.00
   0  -3   1   15.50    1.60
   0  -3  -1   23.30    5.60
   0   3   1   15.50    1.80
   0   3   1   15.60    4.30
   0   3   1   11.50    2.30
   0   3  -1   14.80    3.30
   0   3  -1   13.20    1.50
   0   3  -1   22.70    4.90
   0   3   1   20.50    5.00
  -1  -3  -1  969.40   33.20
   1  -3   1  987.20   29.90
  -1  -3  -1  954.60   23.70
  -1  -3  -1 1005.30   30.40
   1  -3   1  958.10   26.20
   1  -3   1  928.71   25.30
   1  -3   1  931.71   22.30
  -1   3  -1  965.60   26.30
   1   3   1  931.51   29.50
  -1   3  -1  935.81   25.50
   1   3   1  976.50   24.00
  -1   3  -1  973.90   23.20
   1   3   1  932.21   29.60
  -1   3  -1  914.01   28.80
   1   3   1  958.10   23.60
   1   3   1  879.41   31.80
   2  -3   1  555.44   20.00
  -2  -3  -1  543.95   25.10
  -2  -3  -1  552.94   23.80
   2  -3   1  513.95   17.50
   2  -3   1  518.75   20.60
  -2   3  -1  549.95   20.40
   2   3   1  527.05   19.00
  -2   3  -1  541.95   19.50
   2   3   1  514.05   20.90
  -2   3  -1  542.85   18.90
   3  -3   1  397.26   18.40
  -3  -3  -1  401.76   18.50
   3  -3   1  389.86   17.90
  -3  -3  -1  397.26   22.50
  -3  -3  -1  406.26   22.30
  -3  -3  -1  357.66   16.60
  -3   3  -1  391.56   17.70
  -3   3  -1  369.06   16.70
  -3   3  -1  396.06   18.60
   4  -3   1   16.90    5.80
   4  -3   1   18.40    5.00
  -4  -3  -1   15.40    6.30
  -4  -3  -1   13.10    6.00
  -4   3  -1   12.80    4.40
   4   3   1   18.80    3.90
   4   3   1   23.10    5.40
   5  -3   1    9.20    4.30
   5  -3   1    5.80    5.10
  -5  -3  -1   13.10    5.30
   5   3   1   10.00    3.80
  -5   3  -1    6.50    3.50
   5   3   1    3.80    4.00
  -6  -3  -1   82.29   15.60
  -6  -3  -1   83.39   15.30
   6  -3   1   99.89   15.00
   6  -3   1   94.19   10.60
  -6   3  -1  110.39   17.10
  -6   3  -1   85.69   13.40
   6   3   1   91.49   12.90
   6   3   1  111.39   10.00
   7  -3   1  121.09   13.80
  -7  -3  -1   98.29   24.30
  -7  -3  -1   94.49   16.40
   7  -3   1  143.39   15.90
  -7   3  -1  131.59   14.20
   7   3   1  114.89   11.50
   7   3   1  135.79   14.20
   8  -3   1  153.58   17.70
  -8  -3  -1  142.39   18.30
  -8  -3  -1  186.88   22.60
   8  -3   1  163.68   14.70
   8   3   1  157.98   14.20
   8   3   1  140.69   16.00
  -8   3  -1  173.38   20.20
  -8   3  -1  156.18   16.60
  -9  -3  -1   42.40   13.60
   9  -3   1   46.70    8.80
   9  -3   1   69.19   14.90
  -9  -3  -1   38.60   14.70
  -9   3  -1   65.69   14.50
   9   3   1   78.49   15.80
   9   3   1   58.79   10.60
  -9   3  -1   32.90   11.30
 -10  -3  -1   95.09   20.50
 -10  -3  -1  160.68   31.40
  10  -3   1  116.89   20.20
  10  -3   1  132.59   24.70
  10   3   1  136.59   15.30
 -10   3  -1  129.59   21.30
 -10   3  -1  116.59   22.30
  11  -3   1   66.69   16.00
 -11  -3  -1   92.59   22.70
 -11  -3  -1  135.39   21.00
 -11   3  -1   61.89   17.40
 -11   3  -1  103.09   25.30
  11   3   1   73.99   17.70
  11  -4  -1   84.49   18.50
 -11  -4   1   96.09   23.10
 -11   4   1   51.39   17.00
  11   4  -1   67.39   15.90
  11   4  -1   64.89   13.20
  10  -4  -1   35.60    9.50
  10  -4  -1   35.00   12.50
 -10  -4   1   37.20   12.90
 -10  -4   1   30.70   11.00
  10   4  -1   20.70    8.90
  10   4  -1   47.60   13.60
 -10   4   1   23.50    8.00
 -10   4   1   52.49   10.80
  -9  -4   1   71.29   14.70
  -9  -4   1   72.09   18.70
   9  -4  -1   74.89   15.40
   9  -4  -1   69.49   13.20
   9   4  -1   53.89   12.00
  -9   4   1  108.59   20.20
   9   4  -1   60.29   13.30
  -9   4   1   72.79   11.30
  -8  -4   1  216.08   19.40
  -8  -4   1  217.98   24.50
   8  -4  -1  236.68   20.20
   8  -4  -1  242.98   20.30
  -8   4   1  214.68   17.20
   8   4  -1  229.48   19.50
   8   4  -1  218.18   17.70
  -8   4   1  229.08   23.00
   7  -4  -1   42.20    9.90
  -7  -4   1   28.10    7.80
  -7  -4   1   29.10    9.50
   7  -4  -1   52.69   11.20
   7   4  -1   29.50    8.00
   7   4  -1   41.20    9.40
  -7   4   1   49.40    9.10
  -7   4   1   34.40    9.30
  -6  -4   1   18.40    6.80
   6  -4  -1   26.90    6.90
   6  -4  -1   28.30    7.60
  -6  -4   1   14.40    9.20
  -6  -4   1   15.20    6.00
  -6   4   1   25.40    7.50
   6   4  -1   23.80    6.90
  -6   4   1   11.30    4.90
  -5  -4   1   10.70    4.80
  -5  -4   1   16.00    6.00
   5  -4  -1   18.10    5.70
  -5  -4   1   20.90    6.60
   5  -4  -1   17.80    6.10
   5   4  -1   15.80    5.30
  -5   4   1   11.90    5.10
  -5   4   1   11.90    4.20
  -4  -4   1  629.24   30.30
  -4  -4   1  689.83   31.10
  -4  -4   1  589.54   26.80
   4  -4  -1  636.64   29.20
  -4  -4   1  652.03   27.50
   4  -4  -1  669.43   25.10
  -4   4   1  597.44   22.50
  -4   4   1  661.23   26.70
   3  -4  -1   12.20    4.40
  -3  -4   1    8.70    3.40
  -3  -4   1    6.10    3.40
  -3  -4   1   12.00    3.90
   3  -4  -1   10.40    3.60
  -3   4   1   10.70    3.30
   2  -4  -1  561.24   25.10
  -2  -4   1  587.04   25.50
  -2  -4   1  589.54   21.90
  -2  -4   1  584.94   21.60
   2  -4  -1  641.64   23.60
  -2  -4   1  592.84   24.60
   2   4  -1  579.04   18.90
  -2   4   1  583.94   19.30
  -2   4   1  558.94   19.30
  -2   4   1  546.85   17.60
   2   4  -1  554.84   19.90
  -1  -4   1  133.29   10.90
   1  -4  -1  118.79   10.90
   1  -4  -1  123.19    6.50
   1  -4  -1  120.49    7.00
  -1   4   1  125.79    6.40
   1   4  -1  112.19    7.40
  -1   4   1  128.39    7.30
   1   4  -1  122.19    5.40
   1   4  -1  112.69    6.90
  -1   4   1  121.79    7.90
   1   4  -1  123.79    7.90
   0  -4  -1 2080.89   42.30
   0  -4  -1 2100.79   44.00
   0  -4  -1 2091.49   57.09
   0  -4   1 2109.49   55.59
   0  -4  -1 2134.89   56.29
   0  -4   1 2017.50   40.30
   0   4  -1 2016.20   46.40
   0   4  -1 2102.79   40.70
   0   4   1 2056.89   44.40
   0   4  -1 2097.19   47.70
   0   4   1 2082.19   42.10
  -1  -4  -1   76.89    9.20
   1  -4   1   83.69    8.60
   1  -4   1   82.59    6.80
   1  -4   1   73.59    4.80
  -1  -4  -1   76.59    5.40
  -1  -4  -1   92.19    9.10
   1   4   1   71.99    7.70
   1   4   1   79.59    5.80
   1   4   1   78.59    5.40
  -1   4  -1   75.79    6.50
  -1   4  -1   79.49    5.10
  -1   4  -1   80.89    7.10
   2  -4   1 1060.59   35.30
   2  -4   1  998.10   27.70
   2  -4   1 1061.39   31.60
  -2  -4  -1 1037.00   34.80
  -2  -4  -1 1007.80   36.20
  -2  -4  -1 1092.09   40.40
  -2   4  -1 1051.49   29.20
  -2   4  -1 1088.19   31.90
   2   4   1  975.80   29.30
  -3  -4  -1    2.80    2.90
   3  -4   1    0.80    2.30
  -3  -4  -1    2.80    1.90
   3  -4   1   -0.30    1.90
  -3   4  -1    1.90    2.10
  -3   4  -1   -1.30    1.90
  -4  -4  -1   22.40    6.50
   4  -4   1   28.00    6.60
   4  -4   1   11.60    4.10
  -4  -4  -1   26.50    9.20
  -4  -4  -1   11.20    3.70
  -4  -4  -1   19.30    5.20
  -4   4  -1   12.00    3.90
   5  -4   1  204.78   15.20
  -5  -4  -1  191.28   18.80
   5  -4   1  212.38   16.60
  -5  -4  -1  215.78   32.20
   5   4   1  221.68   13.20
   5   4   1  217.48   15.00
  -5   4  -1  224.48   17.50
   6  -4   1  141.29   14.60
   6  -4   1  196.58   15.60
  -6  -4  -1  157.78   19.10
  -6   4  -1  156.98   14.70
   6   4   1  165.78   12.40
   6   4   1  159.98   14.50
  -6   4  -1  157.68   16.50
   7  -4   1  171.18   17.60
  -7  -4  -1  204.68   21.20
   7  -4   1  163.28   15.30
  -7  -4  -1  210.28   23.20
   7   4   1  195.28   14.30
  -7   4  -1  187.08   16.90
  -7   4  -1  176.68   19.70
   8  -4   1   36.90   10.60
   8  -4   1   32.20    8.40
  -8  -4  -1   40.10   12.20
   8   4   1   30.40    8.00
  -8   4  -1   31.60   10.30
  -8   4  -1   46.20    9.70
   8   4   1   41.50   10.60
   9  -4   1   11.10    6.50
   9  -4   1    9.60    7.30
  -9  -4  -1    0.80    6.10
  -9  -4  -1  -16.90    8.20
  -9   4  -1    4.30    6.50
  -9   4  -1   -1.50    6.70
   9   4   1   12.00    5.60
   9   4   1    3.60    5.60
 -10  -4  -1   14.70   19.40
 -10  -4  -1   20.90   11.70
  10  -4   1    9.90    7.20
 -10   4  -1   31.30   11.40
  10   4   1   20.20   10.20
  10   4   1   34.30    7.80
 -10   4  -1   37.30   11.40
  11  -4   1   55.49   15.20
 -11  -4  -1   55.39   18.40
 -11  -4  -1   60.09   19.60
  11   4   1   66.19   16.10
 -11   4  -1   79.99   24.40
 -11   4  -1   52.29   14.60
 -11  -5   1   22.80    9.40
  11  -5  -1   50.19   13.60
  11  -5  -1   46.10   13.80
  11   5  -1   58.09   12.70
  11   5  -1   32.30   10.40
 -11   5   1   55.69   16.00
  10  -5  -1    1.30    6.80
 -10  -5   1   18.90   10.20
 -10  -5   1   18.50   11.90
  10  -5  -1   38.50   11.10
  10   5  -1   23.50    8.90
 -10   5   1   11.00    9.10
   9  -5  -1   83.89   16.20
   9  -5  -1   84.49   14.90
  -9  -5   1   66.19   13.10
  -9  -5   1   71.09   19.40
  -9   5   1   69.99   16.40
   9   5  -1   91.19   14.60
   9   5  -1   63.09   12.60
  -9   5   1  110.29   11.50
  -8  -5   1   75.59   17.00
   8  -5  -1   66.39   14.40
   8  -5  -1   47.50   12.20
  -8  -5   1   81.99   15.30
   8   5  -1   65.39   13.30
  -8   5   1   85.89   16.20
  -8   5   1   78.59   13.50
   8   5  -1   72.09   12.60
   7  -5  -1  107.89   16.00
  -7  -5   1  118.19   18.90
  -7  -5   1   98.69   15.90
  -7  -5   1  115.79   20.00
   7  -5  -1  124.29   17.90
  -7   5   1  111.59   12.30
  -7   5   1  111.99   21.00
   7   5  -1  128.79   13.40
  -6  -5   1  395.46   26.30
  -6  -5   1  392.26   25.50
   6  -5  -1  435.56   27.20
  -6  -5   1  428.26   29.00
   6  -5  -1  442.86   25.20
  -6   5   1  388.16   25.10
   6   5  -1  385.06   21.50
  -6   5   1  418.76   21.50
  -5  -5   1   34.70    8.90
  -5  -5   1   10.30    4.30
   5  -5  -1    7.10    4.10
   5  -5  -1    0.60    4.50
  -5  -5   1    8.70    4.60
  -5   5   1    3.40    3.30
   5   5  -1    8.90    4.10
   4  -5  -1    7.80    3.50
  -4  -5   1    5.50    2.70
  -4  -5   1    2.90    2.90
   4  -5  -1   11.20    4.10
  -4   5   1    8.10    4.10
   3  -5  -1  378.16   20.90
  -3  -5   1  434.26   30.80
  -3  -5   1  449.86   24.80
  -3  -5   1  440.66   20.90
   3  -5  -1  407.86   23.70
  -3  -5   1  490.35   28.20
  -3   5   1  422.26   18.20
  -3   5   1  426.46   18.80
  -2  -5   1 2167.38   53.89
   2  -5  -1 2096.69   61.39
  -2  -5   1 2090.09   59.59
   2  -5  -1 2120.09   48.80
  -2   5   1 2077.89   50.09
   2   5  -1 2070.49   50.79
  -2   5   1 2086.49   49.40
  -2   5   1 1973.80   46.50
   2   5  -1 2157.38   50.19
   1  -5  -1  247.48   10.90
   1  -5  -1  289.17   18.60
  -1  -5   1  245.78   16.90
   1  -5  -1  253.17   10.80
   1   5  -1  261.77    9.20
   1   5  -1  273.67   12.30
  -1   5   1  281.97   13.40
  -1   5   1  278.77   11.90
   1   5  -1  263.27   13.10
   1   5  -1  300.07   15.70
  -1   5   1  278.57   11.00
   0  -5  -1  515.75   25.50
   0  -5   1  536.05   25.80
   0  -5  -1  558.44   16.10
   0  -5   1  531.25   14.00
   0   5  -1  534.95   14.40
   0   5   1  524.75   15.70
   0   5   1  546.85   19.70
   0   5  -1  532.95   19.90
   0   5   1  529.85   17.00
  -1  -5  -1    3.60    3.00
  -1  -5  -1    5.00    2.90
  -1  -5  -1    2.60    1.50
   1  -5   1    1.30    1.20
   1  -5   1    3.90    2.50
   1  -5   1   -0.10    1.20
   1   5   1    1.80    1.90
   1   5   1    2.40    1.60
  -1   5  -1    2.20    2.40
  -1   5  -1    1.10    1.10
  -2  -5  -1  667.03   23.30
   2  -5   1  691.93   29.90
   2  -5   1  690.23   25.40
  -2  -5  -1  670.63   32.70
  -2  -5  -1  729.93   30.60
   2   5   1  722.73   27.30
   2   5   1  690.53   22.40
  -2   5  -1  692.33   25.70
  -2   5  -1  724.93   22.90
  -3  -5  -1  490.45   24.10
  -3  -5  -1  510.75   30.90
   3  -5   1  469.65   24.70
  -3  -5  -1  488.45   28.50
   3  -5   1  460.25   21.60
  -3   5  -1  466.75   21.60
  -3   5  -1  481.45   20.90
  -4  -5  -1  157.88   15.70
  -4  -5  -1  191.38   18.50
  -4  -5  -1  165.78   13.50
   4  -5   1  187.98   14.30
   4  -5   1  171.78   14.80
  -4   5  -1  166.88   13.60
  -4   5  -1  160.88   13.30
   5  -5   1    8.60    4.70
  -5  -5  -1   11.60    4.20
  -5  -5  -1   -0.40    4.40
   5  -5   1   16.70    7.60
  -5  -5  -1   10.50    4.50
  -5  -5  -1    8.00    4.60
   5   5   1   18.40    5.50
  -5   5  -1   10.60    5.00
  -5   5  -1    3.30    2.80
  -6  -5  -1   88.59   17.50
   6  -5   1   94.99   14.10
   6  -5   1   95.39   14.60
  -6   5  -1   92.69   15.20
   6   5   1   63.99   10.90
   6   5   1   84.09   11.30
  -7  -5  -1  180.58   21.60
   7  -5   1  183.28   18.20
   7  -5   1  197.78   17.60
  -7  -5  -1  167.28   20.50
   7   5   1  183.28   14.50
   7   5   1  161.58   16.10
  -7   5  -1  176.18   16.40
  -7   5  -1  174.98   18.80
  -8  -5  -1   14.80    8.60
   8  -5   1    6.70    6.00
  -8  -5  -1   19.80   11.60
   8  -5   1   21.50    8.90
  -8   5  -1   19.60    8.30
  -8   5  -1   11.40    7.20
   8   5   1   24.90    9.00
   8   5   1   14.70    6.40
   9  -5   1  134.39   21.50
  -9  -5  -1  103.09   22.50
  -9  -5  -1  115.09   22.00
   9  -5   1  134.29   14.80
  -9   5  -1   98.39   19.00
   9   5   1  122.19   13.80
  -9   5  -1  122.49   18.70
   9   5   1  121.39   19.00
 -10  -5  -1   38.40   15.60
 -10  -5  -1   43.60   11.40
  10  -5   1   44.40   14.40
  10   5   1   52.89   13.30
 -10   5  -1   43.50   12.80
  10   5   1   37.20   10.00
 -10   5  -1   31.00   13.70
  11  -5   1    6.30    9.10
 -11  -5  -1   -6.90    8.30
 -11  -5  -1   -5.80   16.60
  11   5   1    0.00    6.30
 -11   5  -1   -3.40   11.40
  11  -6  -1   25.90   13.20
 -11  -6   1   31.00   15.90
  11   6  -1   21.80   11.10
  11   6  -1   20.80   11.90
 -11   6   1   -5.10    9.90
 -10  -6   1  206.58   24.80
  10  -6  -1  258.17   25.10
  10  -6  -1  201.18   28.20
 -10  -6   1  222.28   33.90
 -10   6   1  227.88   22.80
  10   6  -1  237.88   21.90
  10   6  -1  197.88   22.80
 -10   6   1  181.38   29.10
   9  -6  -1  273.37   25.30
  -9  -6   1  230.58   23.80
   9  -6  -1  249.18   24.50
  -9  -6   1  197.38   31.30
   9   6  -1  243.78   21.20
  -9   6   1  219.28   18.90
  -9   6   1  236.38   25.30
   9   6  -1  214.08   21.40
   8  -6  -1    6.90    6.30
  -8  -6   1    3.40    7.20
   8  -6  -1    5.00    7.60
  -8  -6   1    4.50    5.40
   8   6  -1    2.60    5.00
  -8   6   1   -2.90    4.40
   8   6  -1    8.40    4.40
  -8   6   1    2.30    4.70
   7  -6  -1  302.07   24.20
  -7  -6   1  243.38   22.10
  -7  -6   1  249.08   24.80
   7  -6  -1  239.78   36.00
  -7  -6   1  256.27   22.30
  -7   6   1  296.47   19.80
   7   6  -1  324.07   20.70
  -7   6   1  295.37   23.70
  -6  -6   1    1.50    5.60
  -6  -6   1    7.00    4.30
   6  -6  -1    1.30    5.10
   6  -6  -1    1.10    3.10
  -6  -6   1    6.30    3.80
  -6   6   1    0.20    4.00
  -6   6   1    1.60    3.50
   6   6  -1    5.60    3.70
  -5  -6   1  817.62   35.10
  -5  -6   1  748.73   34.30
   5  -6  -1  733.33   37.20
   5  -6  -1  792.12   32.50
  -5   6   1  798.02   33.90
  -4  -6   1  163.98   13.60
  -4  -6   1  137.59   13.50
  -4  -6   1   85.69   14.50
   4  -6  -1  126.59   14.40
  -4   6   1  155.38   12.60
   3  -6  -1 1071.79   43.50
  -3  -6   1 1017.40   37.70
  -3  -6   1 1021.90   40.20
   3   6  -1 1029.40   32.50
  -3   6   1 1062.49   39.20
  -3   6   1 1069.99   34.00
   2  -6  -1   99.79    7.90
   2  -6  -1  112.89   13.00
  -2  -6   1   94.19   10.90
  -2   6   1  110.49    9.50
   2   6  -1  103.09    6.70
   2   6  -1   94.19    8.70
  -2   6   1  102.89    8.40
   2   6  -1  101.29    8.60
   1  -6  -1  505.65   27.50
  -1  -6   1  477.35   26.10
   1  -6  -1  486.15   16.70
   1   6  -1  469.75   14.50
  -1   6   1  531.35   24.30
   1   6  -1  479.45   20.50
  -1   6   1  475.25   16.30
  -1   6   1  490.95   17.70
   1   6  -1  496.05   19.10
   0  -6  -1   30.60    3.60
   0  -6  -1   33.30   10.40
   0   6   1   31.50    4.80
   0   6  -1   28.30    3.10
   0   6   1   29.30    5.70
   0   6  -1   35.80    6.70
   0   6   1   35.70    3.90
  -1  -6  -1 1541.75   53.79
   1  -6   1 1540.65   35.40
  -1  -6  -1 1581.44   55.09
  -1  -6  -1 1556.04   38.50
  -1   6  -1 1570.04   43.50
  -1   6  -1 1554.34   36.30
   1   6   1 1544.85   38.00
   1   6   1 1485.55   37.00
  -2  -6  -1  902.51   37.50
  -2  -6  -1  884.51   40.40
   2  -6   1  888.11   30.70
  -2  -6  -1  895.41   28.70
   2   6   1  918.51   27.60
  -2   6  -1  869.41   26.80
  -2   6  -1  865.31   31.00
   3  -6   1  318.47   18.60
  -3  -6  -1  296.07   21.20
  -3  -6  -1  322.37   20.90
  -3  -6  -1  286.37   22.70
   3  -6   1  313.47   21.40
  -3   6  -1  289.77   17.90
  -3   6  -1  311.77   16.50
   4  -6   1   35.90    8.60
  -4  -6  -1   40.40    8.70
   4  -6   1   32.00    7.80
  -4  -6  -1   24.90    7.20
  -4   6  -1   44.50    8.90
  -4   6  -1   33.40    7.10
  -5  -6  -1  990.20   39.00
   5  -6   1  989.80   39.90
   5  -6   1 1021.90   42.30
  -5  -6  -1  922.61   46.10
  -5  -6  -1  942.81   46.70
  -5   6  -1  994.60   40.20
  -5   6  -1  789.32   35.10
   6  -6   1  108.29   16.20
  -6  -6  -1  148.79   18.60
   6  -6   1  128.79   17.90
  -6  -6  -1  112.59   19.40
  -6   6  -1  129.29   15.20
  -6   6  -1  130.89   14.10
   6   6   1  139.49   13.50
   6   6   1  140.59   12.30
  -7  -6  -1   16.20    7.70
   7  -6   1    5.90    6.60
   7  -6   1   16.00    7.00
  -7   6  -1    9.70    5.70
   7   6   1   21.30    7.40
   7   6   1   -0.20    4.20
   8  -6   1  175.38   18.80
   8  -6   1  157.88   22.60
  -8  -6  -1  192.48   29.50
  -8  -6  -1  169.68   27.00
  -8   6  -1  191.48   27.20
   8   6   1  187.58   18.30
  -8   6  -1  206.78   19.10
   8   6   1  180.68   15.70
   9  -6   1  239.28   25.00
  -9  -6  -1  231.58   28.50
   9  -6   1  222.98   21.20
  -9  -6  -1  272.67   28.60
  -9   6  -1  255.17   27.80
   9   6   1  273.27   23.50
  -9   6  -1  225.68   32.40
   9   6   1  254.27   19.70
 -10  -6  -1   94.09   21.40
 -10  -6  -1   61.69   18.60
  10  -6   1   68.69   17.50
  10   6   1   77.49   13.50
  10   6   1   48.70   12.90
 -10   6  -1   57.29   14.00
 -10   6  -1   76.79   17.20
  11  -7  -1   57.99   16.30
 -11  -7   1   43.10   17.40
  11   7  -1   60.19   15.40
  11   7  -1   53.69   13.60
 -11   7   1   67.09   17.90
  10  -7  -1  143.59   23.80
  10  -7  -1  197.78   23.40
 -10  -7   1  129.19   39.90
  10   7  -1  184.38   17.30
  10   7  -1  221.38   21.60
  10   7  -1  129.59   21.30
 -10   7   1  186.68   21.80
 -10   7   1  155.08   24.10
  -9  -7   1  392.96   37.00
  -9  -7   1  300.97   28.30
   9  -7  -1  264.37   25.80
   9  -7  -1  317.97   28.60
   9   7  -1  334.47   25.40
  -9   7   1  335.07   29.70
   9   7  -1  313.17   23.60
  -9   7   1  326.07   24.20
   8  -7  -1  128.89   19.10
  -8  -7   1  151.08   23.90
  -8  -7   1  118.49   20.30
   8  -7  -1  127.79   20.70
  -8   7   1  150.08   18.20
  -8   7   1  155.88   15.70
   8   7  -1  137.99   15.80
   8   7  -1  136.49   20.30
   7  -7  -1  155.88   17.90
  -7  -7   1  137.69   15.90
  -7  -7   1  166.08   20.10
   7  -7  -1  143.79   15.80
  -7  -7   1  114.89   20.30
  -7   7   1  159.88   16.70
   7   7  -1  142.69   14.80
  -7   7   1  159.78   15.20
   6  -7  -1 1019.90   41.20
  -6  -7   1  984.40   48.90
  -6  -7   1 1022.10   44.30
   6  -7  -1  924.51   46.00
  -6   7   1  930.71   55.19
   6   7  -1  972.60   37.90
  -6   7   1  995.40   42.60
  -5  -7   1  151.98   14.90
  -5  -7   1  159.08   15.20
  -5  -7   1  163.48   17.30
   5  -7  -1  148.49   14.40
   5  -7  -1  137.29   16.70
  -5   7   1  134.49   13.30
  -5   7   1  135.79   13.30
   4  -7  -1  245.08   16.50
  -4  -7   1  204.78   18.00
   4  -7  -1  204.58   19.60
  -4  -7   1  251.17   17.50
  -4  -7   1  238.48   19.30
  -4   7   1  240.78   16.50
  -4   7   1  225.98   15.50
   4   7  -1  210.08   14.30
   3  -7  -1  103.09   16.80
  -3  -7   1  109.89   12.70
   3  -7  -1  118.19   10.40
   3   7  -1  120.99   10.60
  -3   7   1  122.69   11.50
   3   7  -1  116.59    8.60
  -3   7   1   99.59    9.50
   2  -7  -1 3800.42   82.49
  -2  -7   1 3732.03  100.39
   2  -7  -1 3864.81  103.69
  -2   7   1 3873.71   83.49
   2   7  -1 3790.52   86.29
  -2   7   1 3829.22   86.99
   2   7  -1 3835.02   77.69
   1  -7  -1    1.60    1.70
  -1  -7   1    5.90    3.20
   1  -7  -1    1.90    3.00
   1   7  -1    5.50    3.40
  -1   7   1    3.30    2.30
   1   7  -1    5.20    3.60
  -1   7   1    5.20    3.60
   1   7  -1    3.10    1.60
  -1   7   1    7.00    2.80
   0  -7   1  691.83   19.00
   0  -7  -1  683.43   34.90
   0  -7   1  702.43   34.80
   0  -7  -1  729.63   22.20
   0   7  -1  710.13   19.80
   0   7   1  716.43   23.00
   0   7  -1  710.73   27.20
   0   7   1  723.93   26.90
   0   7   1  624.84   21.00
  -1  -7  -1   79.59   13.50
   1  -7   1   92.99   14.40
  -1  -7  -1   79.69    7.10
   1  -7   1   80.99    6.10
  -1   7  -1   83.99    9.30
  -1   7  -1   79.59    6.00
   1   7   1   87.59    8.90
   1   7   1   93.99    7.70
   1   7   1   72.59    6.30
  -2  -7  -1 1126.79   45.50
  -2  -7  -1 1062.59   33.20
   2  -7   1 1072.59   44.70
  -2  -7  -1 1048.50   47.40
  -2   7  -1 1084.79   31.50
   2   7   1 1064.99   31.60
  -2   7  -1 1067.69   37.00
  -3  -7  -1   72.89   14.40
  -3  -7  -1   68.89   12.80
   3  -7   1   60.19   10.00
  -3  -7  -1   71.09    7.90
   3  -7   1   70.69   12.90
   3   7   1   68.09    8.10
  -3   7  -1   75.69   11.50
  -4  -7  -1  268.57   23.80
   4  -7   1  249.38   18.10
  -4  -7  -1  240.18   19.10
   4  -7   1  233.28   20.60
  -4  -7  -1  280.07   22.50
  -4   7  -1  265.67   17.40
  -4   7  -1  268.37   18.60
   5  -7   1  181.78   16.90
   5  -7   1  214.78   19.60
  -5  -7  -1  203.88   21.80
  -5  -7  -1  228.38   22.30
  -5   7  -1  190.78   16.30
  -5   7  -1  217.68   17.50
   6  -7   1  136.79   16.00
  -6  -7  -1  160.88   23.70
   6  -7   1  139.79   19.70
  -6   7  -1  146.69   15.80
   6   7   1  154.68   14.40
  -7  -7  -1    9.90    6.20
   7  -7   1    5.60    5.20
   7  -7   1    8.10    6.20
  -7  -7  -1    3.20    6.90
  -7   7  -1   -0.30    3.40
   7   7   1    0.50    4.30
  -8  -7  -1  222.28   26.80
  -8  -7  -1  164.98   28.50
   8  -7   1  171.68   24.10
   8  -7   1  171.18   19.30
  -8   7  -1  150.88   22.70
   8   7   1  189.68   19.10
   8   7   1  161.98   15.40
  -9  -7  -1  467.25   42.00
  -9  -7  -1  442.56   36.10
   9  -7   1  461.55   31.60
   9  -7   1  440.86   34.60
  -9   7  -1  432.96   34.90
  -9   7  -1  442.96   30.80
   9   7   1  455.15   31.10
 -10  -7  -1   28.80   14.00
  10  -7   1   57.79   17.20
 -10  -7  -1   51.69   17.60
  10   7   1   59.89   13.20
  10   7   1   56.79   13.10
 -10   7  -1   38.70   14.20
 -10   7  -1   79.59   16.00
 -10  -8   1   88.09   21.40
  10  -8  -1  165.98   24.90
  10  -8  -1  114.39   21.60
  10   8  -1  129.59   15.10
  10   8  -1  157.18   18.60
  10   8  -1  122.59   19.80
 -10   8   1  138.19   22.10
 -10   8   1  119.59   21.00
   9  -8  -1  263.27   25.50
   9  -8  -1  221.78   24.50
  -9  -8   1  205.48   31.50
   9   8  -1  234.58   18.20
   9   8  -1  254.37   22.60
   9   8  -1  235.58   21.20
  -9   8   1  195.88   21.70
  -9   8   1  251.57   27.40
  -8  -8   1   -0.60    7.70
   8  -8  -1   -5.50    4.80
   8  -8  -1   -2.70    7.00
   8   8  -1    1.20    4.50
   8   8  -1   -5.50    5.00
  -8   8   1   -6.00    5.40
   8   8  -1   -6.60    4.40
  -8   8   1    1.20    3.70
   7  -8  -1  127.39   18.40
  -7  -8   1  108.69   17.70
   7  -8  -1   98.49   18.90
  -7  -8   1  124.99   21.00
  -7   8   1  111.89   13.90
   7   8  -1   80.69   14.00
   7   8  -1  108.29   12.00
  -7   8   1   92.39   14.30
   6  -8  -1   80.39   13.60
  -6  -8   1  107.69   16.50
   6  -8  -1   97.89   18.30
  -6  -8   1   90.79   15.50
  -6  -8   1  111.19   18.60
  -6   8   1  112.19   13.40
   5  -8  -1  133.89   21.30
  -5  -8   1  120.09   17.70
  -5  -8   1  109.49   12.80
  -5   8   1  111.39   12.00
   5   8  -1  118.99   11.80
  -4  -8   1  126.29   15.10
   4  -8  -1  115.79   19.60
   4   8  -1  106.39    9.50
  -4   8   1  109.69   11.80
   4   8  -1  107.49   11.40
  -4   8   1   99.69   10.60
  -3  -8   1  586.14   33.30
   3  -8  -1  608.24   36.20
   3  -8  -1  642.14   26.10
   3   8  -1  639.64   22.40
  -3   8   1  613.94   25.40
   3   8  -1  635.34   27.20
  -3   8   1  609.24   27.50
   2  -8  -1   -0.40    2.70
   2  -8  -1    7.00    3.30
  -2  -8   1    5.20    3.60
   2   8  -1    7.40    4.70
  -2   8   1    7.80    3.30
   2   8  -1    3.00    2.20
  -2   8   1    7.30    4.20
  -1  -8   1  237.98   14.50
   1  -8  -1  213.78   11.70
   1  -8  -1  181.88   18.70
  -1  -8   1  222.58   20.10
  -1   8   1  234.28   12.70
  -1   8   1  212.68   14.90
   1   8  -1  226.68   15.30
   1   8  -1  197.28   13.20
   1   8  -1  226.08   10.50
   0  -8   1   53.99    5.00
   0  -8   1   62.59    7.30
   0  -8  -1   61.19    6.10
   0  -8   1   65.59   13.10
   0  -8  -1   64.19   13.30
   0   8   1   61.99   10.00
   0   8  -1   56.39    5.20
   0   8  -1   69.79   10.60
   0   8   1   63.69    6.60
  -1  -8  -1 1028.00   31.30
  -1  -8  -1 1004.50   46.00
   1  -8   1 1039.40   46.40
  -1   8  -1 1023.60   37.00
   1   8   1 1035.20   31.00
  -1   8  -1 1033.80   28.70
   1   8   1 1013.40   35.80
  -2  -8  -1  180.58   19.30
  -2  -8  -1  164.38   17.20
  -2  -8  -1  161.38   11.50
   2  -8   1  154.28   17.10
   2   8   1  158.18   11.30
  -2   8  -1  156.08   10.40
   2   8   1  162.78   13.50
  -2   8  -1  163.78   14.40
  -3  -8  -1  116.69   10.70
  -3  -8  -1  111.89   17.20
   3  -8   1  136.99   15.90
  -3  -8  -1  127.69   15.80
  -3   8  -1   99.79    9.70
  -3   8  -1  127.59   13.70
   3   8   1  129.69   10.80
  -4  -8  -1   33.30    7.70
   4  -8   1   23.50    8.40
  -4  -8  -1   17.70    7.90
   4  -8   1    6.90    6.50
  -4  -8  -1   17.20    6.30
  -4   8  -1   22.00    7.20
   4   8   1   16.80    5.40
  -4   8  -1   15.70    5.00
  -5  -8  -1  515.55   36.50
  -5  -8  -1  457.15   33.50
   5  -8   1  509.15   29.20
  -5  -8  -1  493.55   27.40
  -5  -8  -1  498.45   30.20
   5  -8   1  488.75   32.00
  -5   8  -1  490.85   27.30
  -5   8  -1  520.15   28.90
  -6  -8  -1  357.16   31.70
   6  -8   1  304.07   25.40
   6  -8   1  305.77   24.10
  -6  -8  -1  376.56   25.10
  -6  -8  -1  380.66   32.00
  -6   8  -1  364.16   24.80
   6   8   1  349.17   21.70
  -6   8  -1  344.47   25.10
  -7  -8  -1   63.89   15.10
   7  -8   1   54.99   12.80
   7  -8   1   46.60   11.90
  -7  -8  -1   49.30   14.60
  -7   8  -1   26.00   11.90
   7   8   1   68.89   13.20
  -7   8  -1   59.19   17.20
   7   8   1   54.09   11.00
   8  -8   1   52.49   12.60
   8  -8   1   96.59   18.00
  -8  -8  -1  105.49   24.10
   8   8   1   82.99   14.50
  -8   8  -1   56.09   13.50
   8   8   1   73.09   12.30
  -8   8  -1   97.69   20.90
  -9  -8  -1   97.09   21.20
   9  -8   1   86.99   18.00
  -9  -8  -1  119.39   23.50
   9   8   1  112.29   16.40
  -9   8  -1  140.69   16.30
   9   8   1  123.09   18.60
  -9   8  -1  167.78   26.60
  10  -8   1  115.19   20.60
 -10  -8  -1  118.09   24.10
 -10  -8  -1  173.48   23.40
  10   8   1  118.59   20.20
  10   8   1  127.59   17.50
 -10   8  -1  150.48   20.10
 -10   8  -1  139.29   24.90
  10  -9  -1   36.40   11.50
  10  -9  -1   23.10   11.00
 -10  -9   1   18.60    9.80
 -10   9   1   -6.00    8.30
  10   9  -1   18.00    8.10
  10   9  -1   15.40    8.10
  10   9  -1   17.40    9.80
  -9  -9   1   30.40   12.90
   9  -9  -1   33.50   11.70
   9  -9  -1   21.80    8.10
  -9   9   1   34.80   11.40
   9   9  -1   13.20    9.50
  -9   9   1    1.60    7.50
   9   9  -1   15.70    7.90
   9   9  -1   38.70   10.00
  -8  -9   1   95.19   16.80
   8  -9  -1   61.79   13.90
  -8  -9   1   99.29   20.20
   8  -9  -1  100.89   19.60
   8   9  -1   67.29   12.30
   8   9  -1   89.49   15.20
   8   9  -1   69.79   12.50
  -8   9   1  103.79   16.60
  -8   9   1  116.29   19.90
  -7  -9   1  280.97   28.10
  -7  -9   1  329.07   25.90
   7  -9  -1  332.27   29.70
   7  -9  -1  285.07   23.60
  -7   9   1  310.77   24.80
   7   9  -1  337.97   23.70
   7   9  -1  276.87   21.00
   6  -9  -1   11.50    7.70
  -6  -9   1   18.90    8.40
  -6  -9   1   20.20    8.40
   6   9  -1   12.10    6.50
  -6   9   1   22.20    7.90
   5  -9  -1  280.77   26.60
  -5  -9   1  318.57   25.00
   5  -9  -1  288.87   27.30
   5   9  -1  301.87   17.90
   5   9  -1  282.77   19.40
  -5   9   1  299.87   21.40
  -5   9   1  295.37   20.40
  -4  -9   1   13.30    5.90
  -4  -9   1   15.10    6.40
   4  -9  -1    4.70    6.20
   4  -9  -1   13.10    5.50
  -4   9   1   12.30    4.90
  -4   9   1   11.20    5.90
   4   9  -1   16.60    4.90
   4   9  -1   15.70    5.80
  -3  -9   1  320.17   25.60
   3  -9  -1  346.57   19.00
   3  -9  -1  317.97   26.90
   3   9  -1  357.66   19.20
  -3   9   1  356.16   21.60
   3   9  -1  317.57   19.80
  -3   9   1  355.36   19.10
   2  -9  -1  915.61   30.70
  -2  -9   1  939.41   46.10
   2  -9  -1  827.32   44.90
  -2  -9   1  926.81   34.80
   2   9  -1  967.20   27.50
  -2   9   1  896.01   35.60
   2   9  -1  902.81   35.50
  -2   9   1  946.31   31.50
   1  -9  -1  669.93   39.20
  -1  -9   1  669.13   27.30
  -1  -9   1  632.94   37.30
   1  -9  -1  667.43   23.70
  -1   9   1  609.24   27.90
  -1   9   1  633.84   29.10
   1   9  -1  660.53   20.70
   1   9  -1  672.13   29.90
   0  -9   1  147.59   11.80
   0  -9   1  156.08   17.70
   0  -9  -1  126.79   20.00
   0  -9  -1  141.59   10.10
   0   9   1  154.08   11.10
   0   9   1  148.29   13.60
   0   9  -1  170.38   14.80
   0   9  -1  147.19    8.80
  -1  -9  -1    5.90    6.60
  -1  -9  -1   14.50    3.90
   1  -9   1   20.10    5.20
   1  -9   1   15.50    8.10
   1   9   1   18.70    5.60
  -1   9  -1   20.90    4.30
   1   9   1   22.40    7.70
  -1   9  -1    7.00    5.10
  -2  -9  -1  578.44   24.10
  -2  -9  -1  552.24   34.80
   2  -9   1  605.04   36.20
  -2   9  -1  560.14   28.40
   2   9   1  545.95   26.80
  -2   9  -1  585.84   22.30
   2   9   1  603.34   23.50
  -3  -9  -1  407.96   21.40
   3  -9   1  375.16   22.30
   3  -9   1  350.26   27.90
  -3  -9  -1  393.76   31.30
  -3  -9  -1  385.16   29.00
   3   9   1  378.56   22.30
  -3   9  -1  427.56   20.60
   3   9   1  391.16   19.60
  -3   9  -1  412.06   25.20
  -4  -9  -1  225.48   17.10
   4  -9   1  221.28   18.10
   4  -9   1  266.87   23.70
  -4  -9  -1  228.38   20.90
  -4  -9  -1  216.98   23.90
   4   9   1  256.47   16.70
  -4   9  -1  240.78   17.00
  -4   9  -1  222.58   18.90
  -5  -9  -1   14.70    6.50
  -5  -9  -1   18.20    9.20
   5  -9   1   27.30    9.20
   5  -9   1   13.90    5.50
  -5   9  -1   13.60    5.90
  -5   9  -1   21.00    7.80
   5   9   1   21.20    6.20
   6  -9   1   35.10   10.70
   6  -9   1   46.40   11.60
  -6  -9  -1   41.00   13.30
  -6  -9  -1   34.70    9.20
  -6   9  -1   18.90    8.90
  -6   9  -1   35.20   10.20
   6   9   1   26.50    7.70
   6   9   1   21.10    7.20
  -7  -9  -1  153.58   25.80
   7  -9   1  192.58   21.40
   7  -9   1  208.68   21.80
   7   9   1  170.78   16.70
  -7   9  -1  181.58   20.00
   7   9   1  195.18   17.20
  -7   9  -1  161.68   16.30
   8  -9   1  169.08   24.80
   8  -9   1  173.38   25.10
  -8  -9  -1  161.28   26.90
  -8  -9  -1  187.88   29.40
  -8   9  -1  182.88   21.50
   8   9   1  160.68   16.20
   8   9   1  172.08   18.30
   9  -9   1   20.10   11.10
   9  -9   1   31.10   12.60
  -9  -9  -1    7.30   10.90
  -9   9  -1   37.20   10.50
   9   9   1   23.00    8.20
   9   9   1   24.70    9.00
 -10  -9  -1   10.30   15.20
  10  -9   1   -0.40    6.50
 -10  -9  -1   -9.10    9.20
 -10   9  -1   23.80   11.20
  10   9   1    7.50    6.00
  10   9   1    0.60    7.60
 -10   9  -1   21.00   12.00
   9 -10  -1   72.99   17.70
   9 -10  -1   67.59   17.70
   9  10  -1  103.19   16.40
  -9  10   1   94.49   16.70
   9  10  -1   88.29   16.70
  -9  10   1   82.79   18.50
   8 -10  -1   83.69   15.90
  -8 -10   1   47.10   16.20
  -8 -10   1   49.10   13.10
   8 -10  -1   51.19   13.50
   8  10  -1   44.50   10.20
  -8  10   1   71.89   13.10
  -8  10   1   42.60   11.20
   8  10  -1   39.70    9.70
   8  10  -1   47.60   11.60
   7 -10  -1   19.70    7.70
   7 -10  -1   30.60   11.50
  -7 -10   1   33.10   11.00
   7  10  -1   30.60    9.10
   7  10  -1   26.00    8.00
  -7  10   1   27.40    9.60
   7  10  -1   24.90    8.40
  -7  10   1   12.80    6.10
  -6 -10   1   17.40    7.70
   6 -10  -1   21.30   10.90
  -6 -10   1   49.40   11.50
   6  10  -1   54.09   11.10
   6  10  -1   40.40    8.70
  -6  10   1   44.90   10.00
  -5 -10   1   44.10   11.50
  -5 -10   1   53.99   13.60
   5 -10  -1   55.09   14.00
   5  10  -1   37.00    8.00
  -5  10   1   38.30   11.10
  -5  10   1   37.00    8.40
   5  10  -1   41.40   11.00
   4 -10  -1 1220.68   43.00
  -4 -10   1 1248.58   57.69
   4 -10  -1 1263.47   61.19
   4  10  -1 1117.69   43.40
   4  10  -1 1189.38   37.40
  -4  10   1 1170.68   42.40
  -4  10   1 1214.78   46.20
  -3 -10   1   53.79   10.10
   3 -10  -1   31.90    6.40
   3 -10  -1   36.70   11.00
  -3 -10   1   36.70   10.20
  -3  10   1   33.50    6.90
   3  10  -1   36.80    8.50
   3  10  -1   33.80    6.10
  -3  10   1   38.90    9.90
   2 -10  -1   23.00    5.60
   2 -10  -1   35.50    9.90
  -2 -10   1   21.70    6.10
  -2 -10   1   28.90    8.60
   2  10  -1   22.20    7.90
  -2  10   1   18.60    5.20
  -2  10   1   17.60    7.60
   2  10  -1   24.70    5.00
   1 -10  -1    0.90    1.90
  -1 -10   1   -8.00    2.60
  -1 -10   1   -3.00    1.80
   1 -10  -1    4.50    4.70
   1  10  -1    0.40    1.90
  -1  10   1   -2.10    1.90
  -1  10   1   -1.10    4.00
   1  10  -1    0.70    4.30
   0 -10   1  476.05   33.30
   0 -10  -1  492.25   34.50
   0 -10   1  470.75   22.90
   0 -10  -1  461.05   19.90
   0  10   1  505.25   21.00
   0  10  -1  471.65   17.70
   0  10   1  458.15   25.40
   0  10  -1  469.15   25.80
  -1 -10  -1   88.09    8.40
   1 -10   1   76.39    9.10
  -1 -10  -1   76.59   16.20
   1 -10   1   95.69   17.40
  -1  10  -1   87.39   14.60
   1  10   1   54.49   10.20
   1  10   1   75.69    8.30
  -1  10  -1   78.39    7.20
   2 -10   1  144.49   22.80
   2 -10   1  129.69   14.00
  -2 -10  -1  163.98   19.10
  -2 -10  -1  139.19   13.70
   2  10   1  126.19   10.70
  -2  10  -1  136.39   16.60
   2  10   1  142.89   14.90
  -2  10  -1  131.79   14.70
  -3 -10  -1   79.09   15.90
   3 -10   1   63.49   15.00
  -3 -10  -1   78.89    9.20
  -3  10  -1   72.19   13.40
  -3  10  -1   83.09    8.70
   3  10   1   70.69    9.90
   3  10   1   68.99   11.80
  -4 -10  -1  523.95   40.90
  -4 -10  -1  493.05   26.10
   4 -10   1  459.75   33.80
   4  10   1  495.55   27.50
  -4  10  -1  474.75   30.20
  -4  10  -1  468.55   25.20
   4  10   1  519.15   24.60
  -5 -10  -1   84.69   13.30
   5 -10   1   77.99   16.20
   5 -10   1   86.39   14.70
  -5 -10  -1   92.69   16.70
  -5 -10  -1  121.19   22.90
   5  10   1   84.59   12.60
  -5  10  -1   99.09   14.70
  -5  10  -1  106.59   17.40
   6 -10   1  270.37   26.60
   6 -10   1  278.07   23.00
  -6 -10  -1  251.77   28.40
  -6 -10  -1  261.57   23.40
   6  10   1  324.27   21.80
  -6  10  -1  283.17   23.90
  -6  10  -1  253.87   21.40
   7 -10   1  357.86   29.90
  -7 -10  -1  344.27   33.50
   7 -10   1  350.46   27.80
  -7 -10  -1  321.27   26.70
   7  10   1  317.87   23.60
  -7  10  -1  308.87   26.20
   7  10   1  346.37   24.50
   7  10   1  324.27   23.40
   8 -10   1   93.89   18.50
  -8 -10  -1   56.79   17.80
   8 -10   1   85.59   18.50
   8  10   1   62.39   13.10
   8  10   1   45.00   10.70
   8  10   1   88.19   15.40
  -8  10  -1   65.49   15.20
  -8  10  -1   70.89   16.90
   9 -10   1    0.00    7.10
   9 -10   1    7.70   11.10
  -9 -10  -1   16.60   10.90
   9  10   1  -10.30    4.80
  -9  10  -1   16.90    9.90
   9  10   1    3.00    8.60
   9  10   1  -13.10    5.50
   9  10   1    0.20    6.30
  -9  10  -1   21.60    9.70
   9 -11  -1   64.09   15.50
   9 -11  -1  103.69   21.70
   9  11  -1   58.69   12.00
   9  11  -1   62.79   13.80
  -9  11   1   68.59   16.60
   9  11  -1   63.19   12.80
  -9  11   1   60.89   14.70
   9  11  -1   39.90   16.10
  -8 -11   1  234.88   23.00
   8 -11  -1  169.38   19.80
   8 -11  -1  199.38   29.30
   8  11  -1  191.28   19.60
   8  11  -1  184.58   18.10
   8  11  -1  210.28   20.30
  -8  11   1  172.48   20.20
   8  11  -1  183.28   19.00
   7 -11  -1  227.58   27.20
   7 -11  -1  254.37   23.30
  -7 -11   1  242.68   24.30
   7  11  -1  252.67   22.10
   7  11  -1  260.37   19.50
  -7  11   1  275.07   24.10
   7  11  -1  263.57   21.40
  -7  11   1  285.27   25.20
  -6 -11   1   -8.90    3.50
  -6 -11   1   -3.20    4.90
   6 -11  -1   -1.20    5.20
  -6  11   1    1.40    4.30
  -6  11   1   -3.90    5.00
   6  11  -1    0.10    5.20
   6  11  -1   -8.50    2.90
  -5 -11   1  388.46   30.80
   5 -11  -1  353.26   23.20
   5 -11  -1  395.46   32.50
  -5  11   1  370.66   23.50
   5  11  -1  373.26   20.60
   5  11  -1  375.96   24.90
  -5  11   1  391.56   27.00
  -4 -11   1  155.18   23.80
   4 -11  -1  118.89   13.20
   4 -11  -1  164.98   26.00
  -4 -11   1  136.99   14.70
   4  11  -1  116.49   13.40
   4  11  -1   99.79   10.10
  -4  11   1  113.19   14.20
  -4  11   1  120.59   12.50
  -3 -11   1  516.25   27.50
   3 -11  -1  526.25   38.60
   3 -11  -1  519.55   24.80
  -3 -11   1  583.74   38.70
  -3  11   1  525.15   29.70
  -3  11   1  528.85   25.20
   3  11  -1  530.05   29.30
   3  11  -1  519.15   21.50
  -2 -11   1   33.70    7.10
   2 -11  -1   46.10   12.80
   2 -11  -1   41.40    7.20
  -2 -11   1   32.40   10.30
  -2  11   1   32.40    6.60
   2  11  -1   36.90    5.90
  -2  11   1   36.20    9.50
   2  11  -1   31.10    9.70
   1 -11  -1  386.46   33.20
  -1 -11   1  371.66   31.30
  -1 -11   1  340.17   20.40
   1  11  -1  371.06   24.00
   1  11  -1  345.37   15.20
  -1  11   1  356.06   18.30
  -1  11   1  335.77   23.70
   0 -11  -1   41.50   13.30
   0 -11   1   24.30   14.40
   0 -11   1   11.60    4.70
   0 -11  -1   14.70    4.50
   0  11   1   20.80    5.20
   0  11   1   15.00    6.80
   0  11  -1   14.70    3.70
   0  11  -1   21.80    8.20
   1 -11   1   90.79   10.10
  -1 -11  -1   98.09   16.70
  -1 -11  -1  125.29   22.50
   1  11   1   84.39   13.10
   1  11   1   84.19    8.60
  -1  11  -1   85.49   14.40
  -1  11  -1   90.99    7.90
   2 -11   1   14.00    4.80
   2 -11   1   12.60    7.60
  -2 -11  -1    4.50    6.30
  -2 -11  -1    8.00    3.30
   2  11   1    7.70    5.50
  -2  11  -1    8.80    4.00
  -2  11  -1   18.20    7.90
   2  11   1    2.30    3.40
  -3 -11  -1  780.22   45.40
  -3 -11  -1  745.43   31.50
   3 -11   1  826.22   48.00
  -3  11  -1  737.33   29.90
   3  11   1  691.53   34.70
  -3  11  -1  710.03   36.80
   3  11   1  742.63   29.50
   4 -11   1  102.99   15.30
   4 -11   1   80.99   15.80
  -4 -11  -1   99.89   17.40
  -4 -11  -1   75.69   11.90
   4  11   1   90.49   14.90
  -4  11  -1   78.79   11.50
  -4  11  -1   97.09   16.90
   4  11   1  102.39   11.30
   5 -11   1   79.89   18.50
  -5 -11  -1   25.00   10.10
  -5 -11  -1   47.10    9.80
   5  11   1   39.40   11.10
  -5  11  -1   41.90    9.60
   5  11   1   51.09   10.20
  -5  11  -1   45.50   12.10
  -6 -11  -1  160.08   19.00
   6 -11   1  149.88   21.40
  -6 -11  -1  144.39   16.90
   6 -11   1  165.98   26.80
   6  11   1  151.28   15.10
  -6  11  -1  164.18   19.10
  -6  11  -1  105.19   16.60
   6  11   1  139.09   14.40
   6  11   1   96.69   15.50
   7 -11   1  262.27   25.20
   7 -11   1  263.27   28.40
  -7  11  -1  255.57   23.90
   7  11   1  256.07   21.40
  -7  11  -1  273.47   24.60
   7  11   1  217.48   19.80
   7  11   1  306.07   23.50
   8 -11   1  151.08   25.60
   8 -11   1   95.59   23.30
   8  11   1  150.78   20.40
  -8  11  -1  162.48   23.70
   8  11   1  147.29   17.90
  -8  11  -1  125.19   21.70
   8  11   1  146.59   17.40
   8  11   1  114.59   17.90
   9 -11   1   26.30    8.40
   9 -11   1   12.60   10.70
   9  11   1    2.80    8.00
  -9  11  -1   28.70   11.40
   9  11   1    3.80    8.30
   9  11   1   -5.30    4.70
   9  11   1    6.20    7.30
   8 -12  -1  116.49   23.40
   8 -12  -1  153.68   16.00
  -8  12   1  134.09   21.60
   8  12  -1   97.39   16.10
   8  12  -1  108.79   17.90
   8  12  -1  111.89   16.60
  -7 -12   1  166.18   25.10
   7 -12  -1  164.78   26.40
  -7 -12   1  136.09   21.20
   7  12  -1  145.39   18.00
   7  12  -1  184.68   17.20
  -7  12   1  140.19   20.50
   6 -12  -1   38.90    9.50
  -6 -12   1   47.80   11.80
   6 -12  -1   53.49   15.30
   6  12  -1   21.10    8.80
   6  12  -1   40.20   10.20
  -6  12   1   42.50   10.40
  -6  12   1   39.30   11.50
  -5 -12   1   16.30    9.20
  -5 -12   1   16.80    9.00
   5 -12  -1   30.40    7.90
   5 -12  -1   26.60   10.10
  -5  12   1   27.40   10.10
  -5  12   1   17.90    6.00
   5  12  -1   18.60    6.20
   5  12  -1   34.30    9.70
  -4 -12   1  963.40   42.20
   4 -12  -1  939.31   38.20
   4 -12  -1  954.10   56.39
  -4 -12   1  978.30   53.49
   4  12  -1  955.60   43.20
  -4  12   1  977.80   44.60
   4  12  -1  978.40   33.80
  -4  12   1  980.20   39.10
   3 -12  -1   31.50   13.60
  -3 -12   1   35.30   10.80
  -3 -12   1   38.20    8.70
   3 -12  -1   31.90    7.30
   3  12  -1   35.70    9.80
  -3  12   1   40.70   11.20
   3  12  -1   30.40    6.40
  -3  12   1   34.00    8.00
   2 -12  -1   76.69   10.50
  -2 -12   1   98.09   13.90
   2 -12  -1  120.19   22.80
  -2 -12   1   98.79   19.20
  -2  12   1   90.29   10.00
   2  12  -1   76.29   14.30
  -2  12   1  104.19   17.20
  -1 -12   1   -2.50    2.40
   1 -12  -1    2.60    2.50
   1 -12  -1    9.30    8.10
  -1 -12   1   -2.20    5.80
   1  12  -1    5.10    2.30
   1  12  -1    2.90    5.30
  -1  12   1   -1.70    2.60
  -1  12   1    0.90    4.70
   0 -12   1  264.97   18.30
   0 -12  -1  326.47   17.70
   0 -12  -1  318.07   30.30
   0 -12   1  294.57   30.10
   0  12   1  300.27   23.10
   0  12   1  292.07   16.80
   0  12  -1  315.37   14.90
   0  12  -1  314.17   23.60
  -1 -12  -1   20.10    5.70
  -1 -12  -1   12.40    7.20
   1 -12   1   23.30   10.50
   1 -12   1   12.40    5.50
  -1  12  -1    9.10    5.70
   1  12   1   13.40    7.30
   1  12   1   17.50    5.40
  -2 -12  -1  266.57   27.10
  -2 -12  -1  199.28   15.20
   2 -12   1  180.18   22.30
   2 -12   1  187.28   16.00
  -2  12  -1  217.68   14.10
  -2  12  -1  197.08   19.20
   2  12   1  195.68   18.90
   2  12   1  180.68   13.80
  -3 -12  -1   30.40    7.70
  -3 -12  -1   32.10   10.20
   3 -12   1   34.90    8.40
   3 -12   1   46.50   14.10
  -3  12  -1   41.20   11.40
  -3  12  -1   25.20    6.20
   3  12   1   35.20    7.90
   3  12   1   30.50    9.00
  -4 -12  -1  332.47   22.40
  -4 -12  -1  342.37   30.60
   4 -12   1  280.97   29.40
  -4  12  -1  293.07   24.90
  -4  12  -1  330.77   21.10
   4  12   1  308.57   24.30
   4  12   1  328.77   20.20
   5 -12   1    1.60    6.80
  -5 -12  -1    5.30    5.30
  -5 -12  -1    6.70    6.40
   5 -12   1    5.60    6.20
  -5  12  -1    9.70    7.70
  -5  12  -1    0.30    3.00
   5  12   1   11.50    7.00
   5  12   1   -2.90    3.60
  -6 -12  -1   78.69   14.90
   6 -12   1   60.89   15.40
  -6 -12  -1   70.19   15.40
   6  12   1   90.29   13.80
   6  12   1   60.29   10.50
  -6  12  -1   74.69   17.30
   6  12   1   79.39   14.70
  -6  12  -1   54.39   11.50
  -7 -12  -1  255.57   25.30
   7 -12   1  307.37   29.60
   7 -12   1  251.67   23.90
   7  12   1  262.17   23.40
  -7  12  -1  293.37   25.70
  -7  12  -1  278.27   26.00
   7  12   1  261.47   21.40
   7  12   1  260.67   21.20
   8 -12   1   42.40   13.70
   8 -12   1   51.89   13.60
  -8  12  -1   56.19   14.60
   8  12   1   43.00   12.50
   8  12   1   61.29   13.40
  -8  12  -1   48.10   14.40
   8  12   1   66.79   14.60
   8  12   1   66.89   13.60
   8 -13  -1   45.90   15.40
   8  13  -1   32.90   11.80
   8  13  -1   40.10   10.80
  -8  13   1   81.79   13.10
   8  13  -1   33.00    9.60
  -7 -13   1   51.59   14.40
   7 -13  -1   20.10   11.40
   7 -13  -1   22.90    9.80
   7  13  -1   30.50    8.70
   7  13  -1   53.09   13.60
  -7  13   1   51.59   12.90
  -7  13   1   44.70   10.10
   6 -13  -1    8.50    6.90
  -6 -13   1    8.20    7.30
   6 -13  -1  -10.50    8.00
  -6 -13   1   -2.40    6.50
  -6  13   1   12.50    5.70
  -6  13   1    9.40    7.20
   6  13  -1    2.90    6.30
   6  13  -1    2.40    5.20
  -5 -13   1    4.20   10.10
  -5 -13   1   -4.70    5.70
   5 -13  -1    9.40    7.30
   5  13  -1    6.30    6.20
  -5  13   1    5.90    5.00
  -5  13   1   14.60    9.10
   5  13  -1    3.60    5.10
   4 -13  -1   24.40   10.10
  -4 -13   1   25.80   10.50
  -4 -13   1   39.80   10.30
   4 -13  -1   40.60    9.00
   4  13  -1   32.20   10.10
   4  13  -1   18.40    7.10
  -4  13   1   42.00   11.50
  -4  13   1   45.80    8.70
  -3 -13   1  112.59   22.10
   3 -13  -1  106.99   12.00
   3 -13  -1  100.69   20.60
  -3 -13   1  133.39   14.90
   3  13  -1  119.69   10.40
  -3  13   1  138.49   13.10
  -3  13   1  132.29   16.80
   3  13  -1  118.69   18.60
   2 -13  -1    9.00    9.10
   2 -13  -1   15.50    6.00
  -2 -13   1   37.20   14.20
  -2 -13   1   11.30    5.30
   2  13  -1   32.20    5.90
   2  13  -1   46.60   12.60
  -2  13   1   18.50    5.60
  -2  13   1   32.30    9.20
   1 -13  -1   98.69   10.40
  -1 -13   1  105.29   21.30
   1 -13  -1  103.09   21.30
  -1 -13   1   90.09   10.90
   1  13  -1  105.99   12.30
  -1  13   1  103.09   10.50
   1  13  -1  123.49   15.70
  -1  13   1  118.59   18.40
   0 -13   1    6.30    9.30
   0 -13   1   14.90    5.70
   0 -13  -1   -3.00    5.90
   0 -13  -1    4.90    3.60
   0  13   1   11.40    4.30
   0  13   1    5.00    5.00
   0  13  -1    2.40    6.10
   0  13  -1    4.50    3.50
   1 -13   1   44.90   14.10
  -1 -13  -1   47.80   14.70
  -1 -13  -1   30.80    6.80
   1 -13   1   33.10    7.70
  -1  13  -1   46.70    7.10
   1  13   1   34.00    7.60
  -1  13  -1   31.50   10.40
   1  13   1   32.10   10.40
   2 -13   1  167.48   15.50
   2 -13   1  188.68   29.20
  -2 -13  -1  147.19   25.80
  -2 -13  -1  155.38   14.10
   2  13   1  158.18   13.20
   2  13   1  167.88   18.10
  -2  13  -1  182.18   13.20
  -2  13  -1  178.18   19.40
  -3 -13  -1  153.18   26.20
   3 -13   1  132.39   14.60
  -3 -13  -1  114.89   12.70
   3 -13   1  115.09   23.00
   3  13   1  110.39   12.00
  -3  13  -1  127.29   12.50
  -3  13  -1  166.48   19.30
   3  13   1  114.59   17.70
  -4 -13  -1   48.30   16.50
  -4 -13  -1   19.60    7.70
   4 -13   1   24.10   10.30
   4 -13   1   24.90    8.90
  -4  13  -1   28.00    7.70
  -4  13  -1   33.10   10.90
   4  13   1   18.70    8.20
   4  13   1   28.20    7.60
  -5 -13  -1   11.30   10.10
   5 -13   1    0.80    7.60
  -5 -13  -1   26.50    7.20
   5  13   1   19.40    7.90
  -5  13  -1    6.60    6.80
   5  13   1    3.20    5.20
   6 -13   1   -3.40    8.90
  -6 -13  -1   24.60   10.00
   6 -13   1    5.70    8.00
  -6  13  -1   14.50    7.10
  -6  13  -1   22.50   10.00
   6  13   1   24.80    7.70
   6  13   1   10.00    7.10
   6  13   1    7.70    7.50
   7 -13   1   68.79   19.40
  -7  13  -1   87.59   16.30
  -7  13  -1   85.29   18.80
   7  13   1   72.79   14.60
   7  13   1   93.49   17.20
   7  13   1   77.89   13.70
   7 -14  -1   20.20   10.20
  -7 -14   1   -8.60    7.60
  -7 -14   1   -6.40    6.10
   7 -14  -1   20.90   10.20
   7  14  -1   -0.20    5.80
   7  14  -1   10.60    7.10
  -7  14   1    4.10    6.40
  -7  14   1   10.30    9.20
  -6 -14   1    1.60    7.40
   6 -14  -1    9.10    8.00
   6 -14  -1    9.50    8.30
  -6 -14   1   17.10    9.60
   6  14  -1    7.00    6.00
   6  14  -1   10.00    7.60
  -6  14   1    7.20    5.30
   5 -14  -1   61.39   17.10
  -5 -14   1   51.49   12.00
   5 -14  -1   55.09   11.40
  -5  14   1   58.19   14.70
   5  14  -1   48.50   13.50
  -5  14   1   50.29   11.00
   5  14  -1   52.39    9.40
  -4 -14   1  -15.00    5.70
   4 -14  -1    7.60    4.90
   4 -14  -1   10.90    8.10
  -4 -14   1   -0.20    5.70
  -4  14   1    6.60    6.50
   4  14  -1   -2.20    6.00
  -4  14   1    2.00    5.50
  -3 -14   1  298.97   22.60
   3 -14  -1  304.77   33.80
  -3 -14   1  287.37   30.60
   3 -14  -1  264.37   18.30
   3  14  -1  265.97   23.70
  -3  14   1  265.97   18.90
   3  14  -1  284.57   15.40
  -3  14   1  260.27   24.50
   2 -14  -1    8.40    4.70
  -2 -14   1    5.60    7.70
  -2 -14   1   11.70    6.80
   2 -14  -1   21.80    9.90
   2  14  -1    3.20    6.20
  -2  14   1    8.10    4.10
  -2  14   1   17.20    8.70
   2  14  -1   10.40    3.30
  -1 -14   1   49.10   16.60
   1 -14  -1   75.19    8.20
  -1 -14   1   43.90   10.00
   1 -14  -1   51.09   16.20
  -1  14   1   59.49    9.50
  -1  14   1   67.19   15.00
   1  14  -1   52.99    8.40
   1  14  -1   39.80   12.60
   0 -14   1   -0.70    6.50
   0 -14  -1   -3.10    6.70
   0 -14   1   -3.80    4.20
   0 -14  -1    5.00    4.50
   0  14  -1    0.60    3.80
   0  14  -1   -0.10    6.30
   0  14   1   -1.10    4.90
   0  14   1    1.80    3.10
   1 -14   1  321.87   32.10
   1 -14   1  297.67   21.00
  -1 -14  -1  314.87   18.20
  -1 -14  -1  294.07   30.90
   1  14   1  304.07   18.00
  -1  14  -1  323.97   16.60
  -1  14  -1  296.57   25.70
   1  14   1  333.57   26.40
   2 -14   1    7.90    5.60
  -2 -14  -1   -0.20    6.30
  -2 -14  -1   25.30    5.70
   2 -14   1  -14.00    6.30
  -2  14  -1    2.60    3.30
  -2  14  -1    2.30    6.70
   2  14   1   -5.60    4.80
   2  14   1   10.40    5.20
   3 -14   1   -1.70    8.00
  -3 -14  -1   11.90    5.00
  -3 -14  -1   -3.80    7.20
   3  14   1   -6.70    4.20
  -3  14  -1    6.10    8.50
   3  14   1   12.00    8.20
  -3  14  -1    4.10    3.40
  -4 -14  -1   25.20   11.60
   4 -14   1   29.00    9.40
   4 -14   1   27.40   10.90
  -4 -14  -1   20.40    7.30
  -4  14  -1   16.90    8.00
   4  14   1   17.60    9.70
  -4  14  -1   35.30    8.60
  -5 -14  -1   21.00    8.80
   5 -14   1   47.00   15.70
   5 -14   1   26.70   10.20
  -5 -14  -1   14.20   13.00
   5  14   1   21.20    6.70
  -5  14  -1   19.60    7.10
   5  14   1   -5.70    6.90
   6 -14   1   55.79   25.50
  -6 -14  -1   49.99   14.00
   6  14   1   35.70    8.80
  -6  14  -1   26.50    9.80
  -6  14  -1   47.50   14.40
   6  14   1   44.40   12.30
   6  14   1   48.10   10.40
   7 -14   1   11.40    9.20
   7 -14   1    2.10    6.70
   7  14   1    4.70    7.80
   7  14   1  -10.90    5.50
   7  14   1   -9.20    6.10
  -7  14  -1    8.10    8.90
  -7  14  -1    2.80    7.20
  -6 -15   1   62.39   18.10
  -6 -15   1   82.79   14.70
   6 -15  -1  120.79   27.00
   6 -15  -1   95.09   15.50
   6  15  -1   95.99   17.90
  -6  15   1  119.49   21.20
  -6  15   1  106.49   17.10
   5 -15  -1   52.59   12.20
  -5 -15   1   53.79   16.90
   5 -15  -1   38.30   15.50
  -5 -15   1   26.00   11.10
  -5  15   1   38.20   12.00
   5  15  -1   26.80   11.10
  -5  15   1   37.70   10.40
  -4 -15   1   13.80    7.00
  -4 -15   1   13.20    9.20
   4 -15  -1   -2.40    6.60
   4 -15  -1  -19.70    6.60
  -4  15   1  -13.80    5.80
   4  15  -1  -11.30    5.70
  -4  15   1    3.60    5.00
   4  15  -1    0.00    6.10
   3 -15  -1   -0.20   13.10
  -3 -15   1   -0.30    6.80
   3 -15  -1    7.10    6.50
  -3  15   1   -0.50    4.60
   3  15  -1    7.50    4.00
  -2 -15   1  246.88   55.99
   2 -15  -1  246.48   18.30
   2 -15  -1  208.68   32.90
  -2 -15   1  230.58   19.90
  -2  15   1  242.68   17.60
   2  15  -1  216.88   25.50
   2  15  -1  239.68   16.70
  -2  15   1  174.48   20.90
   1 -15  -1   63.69   18.70
  -1 -15   1   65.69   19.00
  -1 -15   1   68.49   11.70
   1 -15  -1   45.20    9.40
   1  15  -1   68.49   10.90
  -1  15   1   62.99   15.20
  -1  15   1   66.09   10.90
   1  15  -1   55.39   14.20
   0 -15  -1    9.50    5.50
   0 -15   1    0.40    5.30
   0 -15   1    0.90    8.70
   0 -15  -1    9.20    8.00
   0  15   1    1.70    3.80
   0  15   1   -1.40    4.80
   0  15  -1    1.60    3.50
   0  15  -1    0.30    6.60
  -1 -15  -1   45.10   14.60
   1 -15   1   20.90   12.40
  -1 -15  -1    1.10    6.60
   1 -15   1   39.50   10.50
  -1  15  -1   28.70    9.90
   1  15   1   27.40    6.40
  -1  15  -1   23.70    5.60
   1  15   1   24.90   10.80
   2 -15   1  125.69   26.30
  -2 -15  -1  123.49   14.00
   2 -15   1  150.08   21.00
   2  15   1  132.99   12.90
   2  15   1   88.79   26.90
  -2  15  -1  135.49   12.30
  -3 -15  -1   19.40    7.70
  -3 -15  -1    9.70    6.60
   3 -15   1   23.70   16.90
   3 -15   1    6.60    6.40
  -3  15  -1   13.10    9.60
   3  15   1   -0.80    6.30
   3  15   1    7.00    5.10
  -3  15  -1   22.30    5.70
  -4 -15  -1   -3.30    8.70
   4 -15   1   14.20   10.20
  -4 -15  -1   -2.50    9.00
   4 -15   1    9.30    6.60
  -4  15  -1    9.80    6.80
   4  15   1    9.40    5.40
   4  15   1    5.30    7.20
  -4  15  -1    2.60    7.80
  -5 -15  -1  100.49   16.70
  -5 -15  -1  104.49   22.10
   5 -15   1   91.69   22.70
   5 -15   1  106.89   16.00
  -5  15  -1   81.29   13.60
  -5  15  -1  121.39   22.00
   5  15   1   89.19   17.50
   5  15   1   83.29   14.30
   6 -15   1   30.80   13.80
  -6 -15  -1   40.30   11.80
   6 -15   1   48.20   11.60
  -6  15  -1   49.30   12.10
   6  15   1   47.00   12.50
  -6  15  -1   49.99   12.70
   6  15   1   29.60   11.30
   5 -16  -1   56.39   15.50
  -5 -16   1   45.40   15.50
  -5 -16   1   42.90   14.40
   5 -16  -1   62.29   17.90
  -5  16   1   69.69   13.90
  -5  16   1   56.09   16.20
   5  16  -1   44.70   12.90
   4 -16  -1   43.50   16.30
   4 -16  -1   23.10   12.80
  -4 -16   1   21.80   13.80
  -4 -16   1   46.80   15.80
  -4  16   1   19.40    8.90
   4  16  -1   19.30   10.90
  -4  16   1   46.00   14.80
  -3 -16   1   31.70   14.10
  -3 -16   1   16.00   10.60
   3 -16  -1   56.79   18.80
   3 -16  -1   47.50    8.80
   3  16  -1   13.60    8.60
  -3  16   1   41.60    9.20
  -3  16   1   15.30    9.40
   2 -16  -1   33.00    7.90
   2 -16  -1    8.10   11.00
  -2 -16   1   16.80   11.10
  -2  16   1    7.80    7.30
  -2  16   1   17.40    6.20
   2  16  -1    6.20    8.00
   1 -16  -1   64.69   20.50
   1 -16  -1  117.69   20.30
  -1 -16   1   85.09   22.90
  -1 -16   1   46.30   11.40
   1  16  -1   79.39   18.10
  -1  16   1   85.19   10.60
  -1  16   1   62.89   16.20
   0 -16  -1   60.59   18.70
   0 -16   1   79.59   13.60
   0 -16   1   71.39   18.40
   0  16  -1   79.39   17.70
   0  16   1   70.09   16.30
   0  16   1   90.69   12.10
   1 -16   1   97.19   23.60
  -1 -16  -1   84.59   18.90
   1  16   1   83.19   10.00
  -1  16  -1   68.99   15.30
   1  16   1   85.69   17.30
   2 -16   1   11.10    7.90
  -2 -16  -1   35.00   12.80
   2 -16   1   15.60    9.20
   2  16   1    5.70    4.90
  -2  16  -1   22.30   10.50
   2  16   1   14.90    7.70
   3 -16   1   -3.40    7.50
   3 -16   1    9.40    7.60
  -3 -16  -1   -2.50    7.90
   3  16   1   -1.20    7.80
  -3  16  -1    2.30    7.90
  -4 -16  -1   16.00   13.10
   4 -16   1   16.70   11.80
   4 -16   1   18.00   10.00
   4  16   1   12.80   10.20
  -4  16  -1    9.60    9.40
   4  16   1    2.70    8.60
   3 -17  -1    8.80   11.10
  -3 -17   1   -3.10    8.90
  -3  17   1    4.00    9.30
   3  17  -1    2.90    7.80
   2 -17  -1   47.10   14.50
  -2 -17   1   29.20   12.40
  -2 -17   1   38.00   14.80
   2  17  -1   36.80   13.00
  -2  17   1   16.50    9.30
   1 -17  -1   -7.30   13.10
  -1 -17   1   37.70   10.90
  -1 -17   1    7.40   12.20
   1  17  -1   -0.20    8.70
  -1  17   1    7.90    8.70
   0 -17   1    0.30    7.90
   0 -17  -1    7.50   10.80
   0 -17   1   29.90    9.80
   0  17   1    4.90    8.00
   0  17  -1   -4.60    7.20
   1 -17   1   22.70   10.40
   1 -17   1   19.80    9.70
  -1 -17  -1  -23.30    8.00
   1  17   1   14.00    9.30
  -1  17  -1    6.30    7.90
  -2 -17  -1   20.90   14.50
   2 -17   1   34.40   10.90
   2 -17   1   59.19   17.20
   2  17   1   33.80   12.70
  -2  17  -1   31.50   12.70
   3 -17   1   27.50   12.00
   3 -17   1    0.60    9.20
  -3 -17  -1   24.70   11.10
   3  17   1   -7.20    8.00
  -3  17  -1    8.90    8.00
 -12   0   2   47.60   17.50
  12   0  -2   35.20   13.10
 -11   0   2  293.87   33.50
  11   0  -2  371.56   29.00
  11   0  -2  277.57   27.50
 -10   0   2   48.30    8.40
  10   0  -2    7.90    9.90
 -10   0   2   53.49   15.00
  10   0  -2   41.90   12.10
   9   0  -2  300.37   22.90
  -9   0   2  305.27   19.60
  -9   0   2  295.27   28.20
   9   0  -2  326.97   25.10
   8   0  -2  320.17   22.60
  -8   0   2  370.46   28.40
  -8   0   2  294.37   18.40
   8   0  -2  326.47   23.00
   7   0  -2  102.19   14.50
   7   0  -2   72.69   11.80
  -7   0   2   92.99   15.40
  -7   0   2   98.59    9.90
   7   0  -2   87.09    7.60
   6   0  -2  231.08   10.90
   6   0  -2  253.97   17.30
  -6   0   2  229.88   13.50
  -6   0   2  271.77   20.10
   6   0  -2  253.77   17.40
  -5   0   2  108.39    7.90
   5   0  -2  117.29    6.70
  -5   0   2  126.69   12.10
   5   0  -2  112.09   10.80
  -5   0   2  121.69   11.80
   5   0  -2  122.49   10.90
  -4   0   2  936.01   32.90
   4   0  -2  904.01   21.10
   4   0  -2  905.71   29.90
  -4   0   2  889.01   23.60
  -4   0   2  894.01   31.30
  -3   0   2    2.10    1.50
   3   0  -2    1.70    0.90
   3   0  -2    0.00    2.80
  -3   0   2    1.00    1.60
  -3   0   2    1.40    0.80
  -3   0   2    0.90    2.30
   2   0  -2 5622.74  109.49
  -2   0   2 5661.53  107.39
  -2   0   2 5607.14  107.89
   2   0  -2 5596.14  106.89
  -2   0   2 5634.74  109.79
   2   0  -2 5615.34  108.69
  -1   0   2    8.90    1.90
   1   0  -2    9.70    1.70
   1   0  -2   13.20    2.50
  -1   0   2    6.10    1.50
   1   0  -2    4.90    1.40
  -1   0   2   12.20    2.30
   0   0  -2 7280.17  132.29
  -1   0  -2  167.18    7.80
  -1   0  -2  163.88    9.90
  -1   0  -2  181.48    9.90
   1   0   2  171.98    8.10
   1   0   2  168.88   10.00
  -2   0  -2 3954.60   82.69
  -2   0  -2 4277.07   91.89
  -2   0  -2 4204.38   88.69
   2   0   2 4207.08   74.39
   2   0   2 4232.88   84.29
   2   0   2 4214.68   74.19
   2   0   2 3885.51   86.09
  -3   0  -2 2629.14   68.49
  -3   0  -2 2531.05   64.19
   3   0   2 2624.34   60.69
   3   0   2 2576.84   50.79
   4   0   2 1345.47   32.00
   4   0   2 1389.36   32.40
   4   0   2 1400.06   41.60
  -4   0  -2 1360.36   48.60
   5   0   2   45.20    6.10
   5   0   2   43.10    8.50
   5   0   2   45.60    6.00
  -5   0  -2   44.60   10.60
   6   0   2  469.35   25.70
  -6   0  -2  480.15   31.50
   6   0   2  471.75   19.10
  -7   0  -2  783.82   44.80
  -7   0  -2  790.02   40.00
   7   0   2  740.83   36.10
   7   0   2  725.83   26.60
  -8   0  -2  123.79   22.10
   8   0   2  142.09   11.60
  -8   0  -2  139.49   17.20
   8   0   2  128.29   18.60
   9   0   2  103.39   10.50
  -9   0  -2   91.79   20.20
   9   0   2   97.09   17.20
  -9   0  -2  121.99   20.90
  10   0   2   46.50   12.70
 -10   0  -2   50.79   17.40
  11   0   2  318.87   29.40
 -11   0  -2  312.37   36.10
 -11   0  -2  375.26   40.70
 -12  -1   2   97.59   22.00
  12  -1  -2   96.79   18.50
  12   1  -2   74.29   17.50
 -12   1   2   65.09   17.90
  11  -1  -2  190.18   22.30
 -11  -1   2  283.07   31.90
  11  -1  -2  193.88   22.50
 -11   1   2  169.18   30.60
  11   1  -2  183.18   20.60
  11   1  -2  185.68   27.10
 -10  -1   2   20.10    6.30
  10  -1  -2    8.70    7.70
 -10  -1   2   -1.40    6.60
  10  -1  -2    4.00    6.70
  10   1  -2   15.20    7.00
 -10   1   2   11.50    9.70
 -10   1   2   36.50    7.00
  10   1  -2  -16.50    7.80
   9  -1  -2  261.87   21.50
   9  -1  -2  235.58   21.20
  -9  -1   2  265.37   26.60
  -9  -1   2  217.68   17.50
   9   1  -2  220.18   20.90
   9   1  -2  230.88   19.60
  -9   1   2  220.58   16.80
  -9   1   2  237.78   25.00
   8  -1  -2   96.19   14.50
  -8  -1   2   99.59   19.40
   8  -1  -2   97.19   15.20
  -8  -1   2   86.99   10.90
  -8   1   2   79.49   15.20
  -8   1   2   81.09   10.00
   8   1  -2  103.99   16.20
   8   1  -2   92.99   14.60
  -7  -1   2  154.08   17.50
   7  -1  -2  191.18   15.50
   7  -1  -2  183.28   16.30
  -7  -1   2  165.78   13.10
   7  -1  -2  188.08   16.00
  -7   1   2  192.48   18.40
   7   1  -2  160.88   14.90
   7   1  -2  170.58   15.20
  -7   1   2  157.88   12.20
  -6  -1   2   91.89    8.80
   6  -1  -2   69.69   10.60
  -6  -1   2  101.69   12.60
  -6  -1   2   82.39   13.30
   6  -1  -2   77.29    6.40
   6  -1  -2   91.19   11.20
  -6   1   2   84.59   13.40
  -6   1   2   91.69    8.20
   6   1  -2   89.19    7.10
   6   1  -2  100.09   11.20
   6   1  -2   84.79   11.90
   5  -1  -2 1326.17   40.50
  -5  -1   2 1337.07   37.20
   5  -1  -2 1440.16   43.60
  -5  -1   2 1307.87   45.20
  -5  -1   2 1317.67   45.70
  -5   1   2 1336.57   34.40
   5   1  -2 1394.56   43.30
   5   1  -2 1358.36   40.90
  -5   1   2 1369.66   45.20
   4  -1  -2   82.19    4.50
  -4  -1   2   80.89    6.10
  -4  -1   2   71.29    8.00
  -4  -1   2   77.69    8.60
   4  -1  -2   82.49    8.70
   4  -1  -2   80.89    7.70
   4   1  -2   78.89    5.40
  -4   1   2   84.49    8.40
   4   1  -2   92.39    8.50
  -4   1   2   83.09    5.20
  -3  -1   2   35.00    5.70
   3  -1  -2   29.70    5.80
  -3  -1   2   30.10    6.00
   3  -1  -2   28.50    2.20
  -3  -1   2   20.00    3.80
  -3   1   2   24.80    2.60
   3   1  -2   34.50    5.90
  -3   1   2   27.20    5.10
  -3   1   2   19.30    3.90
   3   1  -2   22.70    2.80
  -3   1   2   24.30    4.80
  -2  -1   2  158.28    8.10
  -2  -1   2  136.49    7.40
   2  -1  -2  143.09    9.20
   2  -1  -2  144.59    8.30
   2  -1  -2  140.69    7.60
  -2  -1   2  150.98    9.00
  -2   1   2  154.58    4.80
   2   1  -2  137.09    8.50
  -2   1   2  146.39    8.70
   2   1  -2  157.08    5.10
   2   1  -2  149.49    6.60
  -2   1   2  160.18    8.60
  -2   1   2  144.49    7.90
   2   1  -2  147.09    8.20
  -2   1   2  144.29    6.10
  -1   1   2 9999.00  182.38
   0  -1   2  425.56   10.10
   0  -1  -2  424.06   15.70
   0  -1   2  431.36   13.30
   0  -1   2  433.96   12.40
   0  -1   2  429.66   12.50
   0  -1   2  439.06   13.30
   0  -1  -2  403.96   11.80
   0  -1  -2  416.26   10.30
   0   1  -2  428.76   13.20
   0   1   2  425.16   13.20
   0   1  -2  427.56   12.70
   0   1   2  427.26   12.20
   0   1   2  414.26   10.40
   0   1   2  413.46   15.20
   0   1  -2  425.16   13.40
  -1  -1  -2   33.20    3.30
   1  -1   2   34.60    4.00
  -1  -1  -2   29.90    2.90
   1  -1   2   38.20    5.30
  -1  -1  -2   26.90    5.20
  -1  -1  -2   37.40    6.20
   1  -1   2   40.60    5.40
   1  -1   2   35.60    2.60
  -1   1  -2   31.20    4.90
  -1   1  -2   33.00    2.70
   1   1   2   38.30    6.10
   1   1   2   39.70    3.20
  -1   1  -2   34.90    4.20
   1   1   2   32.50    5.40
  -1   1  -2   37.20    4.30
   1   1   2   36.80    3.50
   2  -1   2  601.74   20.50
   2  -1   2  556.64   20.00
  -2  -1  -2  564.44   23.30
   2  -1   2  580.84   14.60
  -2  -1  -2  576.84   18.00
   2  -1   2  544.85   20.50
  -2  -1  -2  598.64   24.60
  -2   1  -2  570.54   13.80
   2   1   2  584.74   15.90
  -2   1  -2  592.94   21.40
  -2   1  -2  587.14   22.50
   2   1   2  535.15   21.40
   2   1   2  592.24   18.80
  -3  -1  -2 3345.27   85.19
   3  -1   2 3388.46   67.29
  -3  -1  -2 3452.45   82.99
   3  -1   2 3503.25   76.89
  -3   1  -2 3399.06   78.69
   3   1   2 3373.96   68.69
   3   1   2 3407.86   65.49
   3   1   2 3512.05   75.19
  -3   1  -2 3358.46   64.69
  -3   1  -2 3482.55   82.89
   4  -1   2  837.92   23.80
  -4  -1  -2  843.02   37.40
   4  -1   2  831.42   30.80
   4   1   2  879.91   30.40
  -4   1  -2  826.82   35.30
  -4   1  -2  827.32   20.80
   4   1   2  859.51   22.70
   4   1   2  958.30   32.50
  -5  -1  -2   50.89   10.90
   5  -1   2   61.09    6.00
   5  -1   2   49.50    9.10
  -5   1  -2   48.70   10.60
   5   1   2   56.39    9.90
   5   1   2   53.09    5.60
   5   1   2   55.49    5.80
  -5   1  -2   62.09    5.10
   6  -1   2  342.17   22.40
   6  -1   2  289.57   13.70
  -6  -1  -2  295.07   25.50
   6  -1   2  332.87   15.80
  -6   1  -2  296.17   24.70
   6   1   2  352.56   15.90
   6   1   2  367.66   22.90
   6   1   2  361.76   22.30
   7  -1   2  332.27   17.10
  -7  -1  -2  346.77   29.80
  -7  -1  -2  358.66   27.60
   7  -1   2  370.66   24.70
  -7   1  -2  374.06   30.40
  -7   1  -2  324.47   24.70
   7   1   2  326.17   23.60
   7   1   2  337.47   17.00
  -8  -1  -2  267.97   28.10
   8  -1   2  246.48   22.30
  -8  -1  -2  267.37   24.80
   8  -1   2  290.27   16.10
   8   1   2  273.87   22.70
  -8   1  -2  258.37   23.00
   8   1   2  253.47   15.60
  -8   1  -2  268.47   27.70
   9  -1   2   92.99   17.70
  -9  -1  -2   69.39   15.50
  -9  -1  -2   53.99   17.10
   9  -1   2   63.19    9.00
  -9   1  -2   55.79   17.50
   9   1   2   74.39    8.80
  -9   1  -2   78.59   15.20
   9   1   2   87.89   17.80
  10  -1   2  240.68   25.60
 -10  -1  -2  293.67   52.59
 -10  -1  -2  279.47   32.40
  10   1   2  276.67   26.60
 -10   1  -2  195.28   32.10
  11  -1   2   18.80   11.10
 -11  -1  -2   13.70   17.30
 -11  -1  -2   10.00   11.90
 -11   1  -2   -3.80   10.80
  11   1   2    0.90    7.30
 -11   1  -2   14.90   16.70
  12  -2  -2   -4.10    6.00
 -12   2   2   -5.20    8.00
  12   2  -2   -5.50    6.50
 -11  -2   2   34.60   13.80
  11  -2  -2   15.10    8.90
  11  -2  -2   43.70   11.80
 -11   2   2   23.60   10.90
  11   2  -2   38.90   12.40
  11   2  -2   18.80    9.60
  10  -2  -2   39.90   10.10
 -10  -2   2   35.70   10.30
  10  -2  -2   64.59   13.80
 -10  -2   2   26.70   13.10
  10   2  -2   44.20   11.30
 -10   2   2   52.39    9.50
 -10   2   2   48.70   13.50
  10   2  -2   42.10   12.50
  -9  -2   2  177.08   16.20
  -9  -2   2  138.29   22.80
   9  -2  -2  176.28   19.00
   9  -2  -2  159.38   17.70
  -9   2   2  175.38   15.00
   9   2  -2  185.48   18.70
  -9   2   2  171.28   21.10
   9   2  -2  207.88   18.80
  -8  -2   2  363.06   21.60
   8  -2  -2  383.16   25.90
   8  -2  -2  370.16   25.30
  -8  -2   2  393.16   30.40
   8   2  -2  360.16   23.80
   8   2  -2  394.26   25.30
  -8   2   2  393.66   20.80
  -8   2   2  376.66   29.30
  -7  -2   2  194.88   19.60
  -7  -2   2  199.08   14.90
   7  -2  -2  202.28   17.80
   7  -2  -2  209.38   17.40
   7   2  -2  201.88   16.30
  -7   2   2  193.78   13.30
   7   2  -2  186.48   16.40
  -7   2   2  227.88   20.20
  -6  -2   2   70.09   12.50
  -6  -2   2   83.39    8.50
   6  -2  -2   87.79   12.90
   6  -2  -2   87.69   12.30
  -6  -2   2   66.19   12.40
   6  -2  -2   64.89    6.10
  -6   2   2   72.39   11.90
  -6   2   2   67.49    7.10
   6   2  -2   76.79    8.00
   6   2  -2   88.19   12.40
   5  -2  -2  366.86   12.90
  -5  -2   2  331.37   20.80
   5  -2  -2  358.66   18.50
   5  -2  -2  366.96   21.10
  -5  -2   2  390.36   22.20
  -5  -2   2  351.76   17.60
  -5   2   2  346.67   20.40
   5   2  -2  343.17   15.60
  -5   2   2  366.46   14.90
  -4  -2   2 1104.99   36.10
   4  -2  -2 1045.30   27.20
   4  -2  -2 1046.20   31.50
   4  -2  -2 1027.70   35.40
  -4  -2   2 1009.80   30.80
  -4   2   2 1026.10   39.90
   4   2  -2 1040.30   31.70
   4   2  -2 1034.20   30.20
  -4   2   2 1008.10   26.20
   3  -2  -2   11.80    3.50
  -3  -2   2   16.40    4.10
   3  -2  -2   16.60    2.60
  -3  -2   2   15.50    3.30
   3  -2  -2   10.20    2.90
  -3  -2   2   11.10    3.50
  -3   2   2   18.40    4.30
   3   2  -2   13.50    3.60
   3   2  -2   17.10    3.70
  -3   2   2   16.30    2.90
   3   2  -2   26.00    5.00
   2  -2  -2   58.29    5.30
   2  -2  -2   57.59    6.80
  -2  -2   2   72.19    6.50
   2   2  -2   64.29    5.60
   2   2  -2   65.19    4.30
   2   2  -2   71.79    6.70
  -2   2   2   60.89    6.70
  -2   2   2   60.29    5.40
   2   2  -2   69.19    4.80
  -2   2   2   64.29    4.10
   2   2  -2   59.39    5.90
   2   2  -2   69.59    6.00
  -2   2   2   59.79    5.40
  -1  -2   2    0.90    1.30
   1  -2  -2    2.40    0.80
   1  -2  -2    1.00    1.40
   1  -2  -2    1.70    1.90
   1  -2  -2    5.50    2.10
  -1  -2   2    1.20    1.30
  -1  -2   2    1.30    0.70
  -1  -2   2   -0.20    1.10
   1   2  -2    1.90    0.70
   1   2  -2    1.40    1.50
  -1   2   2   -1.20    1.60
   1   2  -2    0.90    1.10
  -1   2   2    4.00    1.80
   1   2  -2    2.90    1.80
  -1   2   2    1.40    1.80
   0  -2   2  534.55   16.20
   0  -2   2  516.55   16.50
   0  -2  -2  527.65   16.80
   0  -2  -2  521.75   18.20
   0  -2   2  502.15   11.80
   0  -2   2  514.05   17.10
   0  -2  -2  544.35   21.00
   0   2   2  503.05   20.20
   0   2  -2  532.45   12.80
   0   2   2  513.85   17.90
   0   2  -2  509.15   16.40
   0   2   2  517.75   10.80
   0   2  -2  578.74   17.00
   0   2   2  527.95   15.20
   0   2  -2  521.65   17.60
  -1  -2  -2  283.67   15.90
  -1  -2  -2  281.17   12.70
   1  -2   2  287.57   12.30
   1  -2   2  297.87   12.90
  -1  -2  -2  282.27   15.40
   1  -2   2  264.87   10.40
   1  -2   2  290.67   11.70
   1   2   2  278.77   14.80
  -1   2  -2  293.67   13.00
  -1   2  -2  272.87   11.30
  -1   2  -2  267.07   11.40
   1   2   2  268.67   12.00
  -1   2  -2  283.97   12.20
   1   2   2  278.47   15.10
   1   2   2  292.57   10.60
   1   2   2  279.67    9.40
   2  -2   2  232.48   12.50
   2  -2   2  194.88   10.70
  -2  -2  -2  205.18   14.60
  -2  -2  -2  205.78   14.50
  -2  -2  -2  211.98   10.10
   2  -2   2  221.08   10.10
   2   2   2  196.48   10.90
  -2   2  -2  210.98   12.30
  -2   2  -2  218.68   12.30
   2   2   2  210.38   10.70
   2   2   2  229.98   10.40
  -2   2  -2  217.68    9.70
   3  -2   2  382.26   18.20
  -3  -2  -2  368.26   13.90
  -3  -2  -2  364.76   21.50
  -3  -2  -2  359.66   21.60
   3  -2   2  357.76   14.30
  -3   2  -2  373.26   18.20
   3   2   2  384.96   16.30
   3   2   2  339.37   16.80
  -3   2  -2  368.56   13.30
  -3   2  -2  379.86   19.60
  -4  -2  -2   47.40   10.10
   4  -2   2   50.09    5.60
  -4  -2  -2   48.70    9.60
   4  -2   2   70.59   10.80
  -4   2  -2   50.19    9.30
   4   2   2   50.69    5.00
   4   2   2   46.50    6.80
  -4   2  -2   41.00    5.30
  -4   2  -2   30.40    7.00
   4   2   2   51.79    8.00
   5  -2   2  275.17   18.70
  -5  -2  -2  288.27   21.80
   5  -2   2  281.67   14.40
  -5  -2  -2  263.67   22.30
  -5   2  -2  261.07   18.30
   5   2   2  290.37   13.10
   5   2   2  286.97   17.50
  -5   2  -2  284.37   21.50
  -5   2  -2  273.47   11.90
  -6  -2  -2   63.89   14.20
   6  -2   2   55.09   10.50
   6  -2   2   73.99    7.70
  -6   2  -2   61.29    7.40
   6   2   2   61.79   11.30
  -6   2  -2   47.70   11.90
   6   2   2   64.59    7.50
  -7  -2  -2  336.27   27.30
   7  -2   2  412.66   19.40
  -7  -2  -2  384.96   31.50
   7  -2   2  311.47   23.60
  -7   2  -2  335.97   28.60
  -7   2  -2  362.46   25.50
   7   2   2  352.36   17.60
   7   2   2  372.56   24.80
  -8  -2  -2   31.90   12.00
   8  -2   2   46.90   11.20
   8  -2   2   44.50    7.90
  -8  -2  -2   30.80   10.90
  -8   2  -2   55.19   13.80
   8   2   2   51.89   11.80
   8   2   2   43.60    7.50
  -8   2  -2   27.90    8.70
  -9  -2  -2   -0.50    7.00
   9  -2   2   -1.50    4.60
   9  -2   2    2.00    5.50
  -9  -2  -2   11.10    8.90
  -9   2  -2    7.80    7.40
  -9   2  -2   -5.40    4.30
   9   2   2    7.60    5.60
   9   2   2   -1.50    4.60
  10  -2   2   82.09   17.00
 -10  -2  -2  100.89   23.50
 -10  -2  -2   86.19   22.10
 -10   2  -2   77.49   17.30
  10   2   2   74.19   16.20
 -10   2  -2  112.99   21.80
 -11  -2  -2  180.38   30.00
  11  -2   2  109.09   21.40
 -11  -2  -2   96.09   24.60
 -11   2  -2  116.79   24.40
 -11   2  -2  145.19   26.50
  11   2   2  102.29   18.20
 -12  -3   2   28.90   12.30
  12  -3  -2   23.40    9.70
 -12   3   2   -6.10    8.70
  12   3  -2   17.10    9.90
 -11  -3   2   33.70   13.70
  11  -3  -2   22.20   10.60
  11  -3  -2   39.80   12.90
  11   3  -2   60.49   12.80
  11   3  -2   30.30   10.80
 -11   3   2   47.00   16.50
  10  -3  -2   41.00   11.60
 -10  -3   2   37.80   13.40
 -10  -3   2   37.20    9.80
  10  -3  -2   41.20   13.00
  10   3  -2   36.10   11.10
 -10   3   2   47.90   14.10
  -9  -3   2   16.20    7.70
   9  -3  -2   10.50    5.90
  -9  -3   2    4.10    5.20
   9  -3  -2   26.00    8.70
  -9   3   2   -1.60    4.70
  -9   3   2    0.00    5.90
   9   3  -2   -3.80    4.50
   9   3  -2    3.30    5.30
   8  -3  -2    1.20    5.20
   8  -3  -2   -2.20    4.10
  -8  -3   2    6.50    5.40
  -8  -3   2    5.70    5.90
  -8   3   2    4.10    4.90
  -8   3   2    0.50    3.50
   8   3  -2   -1.20    5.20
   8   3  -2   -0.40    4.40
  -7  -3   2  307.07   25.00
   7  -3  -2  256.47   19.40
   7  -3  -2  281.67   21.90
  -7  -3   2  276.27   22.10
  -7  -3   2  303.97   19.80
  -7   3   2  268.27   16.00
  -7   3   2  270.07   22.10
   7   3  -2  244.48   18.20
   6  -3  -2  994.40   37.10
   6  -3  -2 1033.60   41.10
  -6  -3   2 1035.00   37.40
  -6  -3   2 1005.70   41.90
  -6  -3   2  977.00   43.10
  -6   3   2  955.50   40.30
  -6   3   2  965.40   31.10
   6   3  -2  987.20   35.80
   5  -3  -2   31.20    6.90
   5  -3  -2   44.70    9.00
  -5  -3   2   34.60    6.50
  -5  -3   2   38.60    8.40
  -5  -3   2   32.40    7.20
   5  -3  -2   29.10    4.70
  -5   3   2   39.70    6.00
  -5   3   2   49.90    8.70
   5   3  -2   32.50    7.00
  -4  -3   2   37.00    7.30
   4  -3  -2   27.20    4.10
   4  -3  -2   44.70    7.10
  -4  -3   2   19.80    5.00
   4  -3  -2   25.50    6.50
  -4  -3   2   19.00    5.50
   4   3  -2   26.60    6.00
  -4   3   2   27.40    4.60
  -4   3   2   17.70    4.70
   4   3  -2   24.30    5.80
  -3  -3   2   -0.70    1.30
   3  -3  -2   -1.00    2.00
   3  -3  -2    2.50    1.50
   3  -3  -2    1.60    1.50
  -3  -3   2   -0.40    1.50
  -3   3   2    0.70    1.60
  -3   3   2   -0.20    1.30
   3   3  -2   -1.30    1.70
   3   3  -2    0.20    1.50
   3   3  -2    1.50    2.20
   3   3  -2    2.30    1.60
  -2  -3   2 2664.93   57.99
   2  -3  -2 2792.32   67.49
  -2  -3   2 2785.42   64.79
   2  -3  -2 2759.92   55.59
  -2  -3   2 2688.93   62.39
  -2   3   2 2685.13   63.79
   2   3  -2 2748.63   56.19
   2   3  -2 2709.93   64.39
  -2   3   2 2769.72   59.59
   2   3  -2 2754.32   56.29
  -1  -3   2   30.20    4.70
  -1  -3   2   33.40    4.00
  -1  -3   2   31.00    2.40
   1  -3  -2   30.30    2.50
   1  -3  -2   44.90    7.40
  -1  -3   2   31.30    5.90
   1  -3  -2   36.20    3.80
   1  -3  -2   30.40    6.00
   1   3  -2   32.90    4.80
   1   3  -2   27.30    5.60
  -1   3   2   32.50    4.00
   1   3  -2   28.70    4.60
  -1   3   2   24.20    5.50
   1   3  -2   28.10    1.90
  -1   3   2   37.30    6.40
   0  -3   2 5105.99  102.39
   0  -3   2 4914.61   96.39
   0  -3   2 4878.21   87.69
   0  -3  -2 4973.10  103.79
   0  -3  -2 4944.21   94.39
   0  -3  -2 4992.10  107.59
   0  -3   2 5042.30   97.89
   0  -3  -2 4868.81   87.79
   0   3   2 4726.13  102.19
   0   3  -2 4937.21   88.59
   0   3   2 4939.21   87.59
   0   3  -2 4881.01  102.29
   0   3   2 5048.49   95.19
   0   3  -2 5043.70   97.59
   0   3  -2 4826.82   97.29
   0   3   2 4789.62  106.69
   1  -3   2  105.59    8.20
   1  -3   2  106.39    8.50
  -1  -3  -2  119.29   11.10
   1  -3   2  116.69    6.10
   1   3   2  126.09    6.50
   1   3   2  117.59    9.00
   1   3   2  136.09    7.90
  -1   3  -2  109.29    8.00
  -1   3  -2  116.09    6.70
   1   3   2  116.49    5.60
  -1   3  -2  114.19    8.70
  -1   3  -2  119.29    8.80
   1   3   2  109.89    9.60
   2  -3   2  127.99    9.70
   2  -3   2  106.39    7.50
  -2  -3  -2  124.79   11.90
  -2  -3  -2  114.99    8.90
   2  -3   2  112.59    8.60
  -2  -3  -2  114.89   11.20
   2   3   2  111.89    8.30
   2   3   2  101.89    8.70
  -2   3  -2  117.89    8.50
  -2   3  -2  103.99    8.00
   2   3   2  129.99    7.50
  -2   3  -2  110.59    9.20
   3  -3   2  468.15   25.20
  -3  -3  -2  496.05   26.90
  -3  -3  -2  467.15   18.70
   3  -3   2  472.15   19.40
  -3  -3  -2  481.15   29.80
  -3   3  -2  458.25   20.90
  -3   3  -2  451.85   17.90
   3   3   2  483.65   18.40
  -3   3  -2  420.26   20.70
  -4  -3  -2  970.10   29.50
   4  -3   2 1009.60   31.70
   4  -3   2  973.30   35.50
  -4  -3  -2  966.10   42.50
  -4  -3  -2  957.20   41.80
  -4   3  -2  977.90   36.40
  -4   3  -2  987.70   37.80
   4   3   2  926.41   31.30
  -4   3  -2  938.31   28.30
  -5  -3  -2 1039.70   47.80
   5  -3   2 1052.79   39.90
   5  -3   2 1073.69   34.60
   5   3   2 1057.39   36.90
   5   3   2 1049.79   30.20
  -5   3  -2 1047.60   43.70
  -6  -3  -2  106.79   18.20
   6  -3   2  142.19   11.30
   6  -3   2  126.89   13.90
   6   3   2  116.89   12.80
  -6   3  -2  122.19   18.60
   6   3   2  117.59    9.90
  -7  -3  -2    6.10    5.80
   7  -3   2    9.50    4.20
   7  -3   2   12.20    6.90
  -7  -3  -2    6.40    5.30
   7   3   2   21.60    8.10
   7   3   2   19.30    5.50
  -7   3  -2   12.20    7.00
  -7   3  -2   21.50    7.60
  -8  -3  -2  112.79   22.00
  -8  -3  -2   92.19   19.50
   8  -3   2   81.09   16.10
   8  -3   2  100.29   10.70
   8   3   2   97.79   10.20
  -8   3  -2   94.69   17.20
  -8   3  -2  104.49   19.70
   8   3   2   99.39   16.10
  -9  -3  -2  301.37   29.40
  -9  -3  -2  340.37   33.80
   9  -3   2  284.07   26.20
   9  -3   2  275.57   18.00
   9   3   2  293.17   25.30
   9   3   2  272.47   17.40
  -9   3  -2  281.17   28.50
  -9   3  -2  318.67   27.30
 -10  -3  -2    9.60   10.30
  10  -3   2   -6.30    5.80
 -10  -3  -2  -10.20   10.30
 -10   3  -2    2.50    8.10
 -10   3  -2   -6.90   10.40
  10   3   2   -9.70    5.60
 -11  -3  -2   11.30   15.60
 -11   3  -2   18.70   17.60
 -11   3  -2  -12.00    9.80
  11   3   2   -8.10    6.60
  11  -4  -2   16.40   11.50
 -11  -4   2   -7.20   10.00
  11  -4  -2   17.90   10.30
  11   4  -2   32.20    9.90
 -11   4   2   27.50    9.80
  11   4  -2   22.60   10.30
  10  -4  -2  240.28   23.70
 -10  -4   2  254.17   30.20
 -10  -4   2  227.98   20.90
  10  -4  -2  263.37   45.80
 -10   4   2  218.58   25.70
 -10   4   2  234.88   19.80
  10   4  -2  231.68   22.00
  10   4  -2  248.38   23.30
  -9  -4   2   -3.30    6.20
  -9  -4   2   20.00    8.10
   9  -4  -2   14.30    8.90
   9  -4  -2   16.50    6.70
  -9   4   2   16.80    6.30
  -9   4   2    7.80    5.60
   9   4  -2    1.70    5.40
   9   4  -2    8.60    6.90
   8  -4  -2    4.30    5.40
  -8  -4   2   -4.50    4.80
   8  -4  -2    0.40    3.90
  -8  -4   2    0.30    3.50
   8   4  -2    6.70    6.20
  -8   4   2   -0.70    4.00
  -8   4   2   11.20    5.40
   8   4  -2   -0.70    4.50
   7  -4  -2  385.06   24.20
  -7  -4   2  407.56   29.40
  -7  -4   2  400.86   27.50
   7  -4  -2  383.06   26.00
  -7  -4   2  391.86   26.90
  -7   4   2  389.76   20.20
   7   4  -2  388.56   23.00
  -7   4   2  332.37   24.80
  -6  -4   2  179.08   15.00
   6  -4  -2  151.88   14.00
  -6  -4   2  150.18   15.00
  -6  -4   2  167.68   17.20
   6  -4  -2  153.78   15.70
  -6   4   2  156.88   11.80
  -6   4   2  155.28   14.90
   6   4  -2  154.78   13.50
  -5  -4   2   45.30    9.60
  -5  -4   2   71.19   11.70
   5  -4  -2   55.29   11.30
  -5  -4   2   68.39   11.10
   5  -4  -2   65.69   10.00
  -5   4   2   53.99    9.30
   5   4  -2   52.69    9.00
  -5   4   2   59.99    7.10
   4  -4  -2   73.09   14.90
  -4  -4   2   89.29   10.00
  -4  -4   2   70.59    8.90
   4  -4  -2  100.09    9.00
   4   4  -2  114.89    9.80
  -4   4   2   92.39    9.10
  -4   4   2   90.99    7.80
   3  -4  -2 2432.46   66.29
  -3  -4   2 2332.37   61.99
  -3  -4   2 2421.66   59.29
  -3  -4   2 2419.96   61.29
  -3   4   2 2324.87   57.39
   3   4  -2 2369.06   52.69
  -2  -4   2   26.30    5.10
   2  -4  -2   25.50    4.00
  -2  -4   2   24.00    4.30
  -2  -4   2   30.20    6.40
   2  -4  -2   25.40    6.40
   2   4  -2   23.80    3.70
  -2   4   2   26.30    3.70
   2   4  -2   28.60    4.80
  -2   4   2   28.00    4.90
  -2   4   2   25.50    4.30
   1  -4  -2    2.60    1.60
  -1  -4   2    0.20    1.70
  -1  -4   2    5.40    2.30
   1  -4  -2    9.50    4.00
   1  -4  -2   -2.10    1.20
   1  -4  -2    1.20    1.00
   1   4  -2    1.50    2.30
   1   4  -2    6.40    1.50
  -1   4   2    2.60    1.90
   1   4  -2    3.50    1.00
  -1   4   2    1.80    1.10
   0  -4  -2   94.29    9.40
   0  -4  -2   99.09    4.10
   0  -4   2   85.59    7.00
   0  -4   2   97.69    3.50
   0  -4   2   86.09    8.50
   0  -4  -2   93.69    6.50
   0  -4  -2  102.69   10.50
   0   4   2   92.79    6.60
   0   4  -2   90.99    7.70
   0   4   2   92.39    3.80
   0   4  -2   89.59    7.30
   0   4  -2  100.99    3.80
  -1  -4  -2  753.12   29.10
  -1  -4  -2  776.32   20.80
   1  -4   2  743.93   19.50
   1  -4   2  779.92   25.60
  -1  -4  -2  749.03   32.80
   1  -4   2  767.12   28.50
   1   4   2  790.02   23.20
  -1   4  -2  764.52   20.80
   1   4   2  782.52   20.60
  -1   4  -2  799.52   26.10
  -2  -4  -2  197.28   10.80
  -2  -4  -2  199.78   17.00
  -2  -4  -2  203.38   15.50
   2  -4   2  194.88   13.10
   2  -4   2  164.98    9.30
   2  -4   2  192.18   12.50
  -2   4  -2  192.78   14.80
  -2   4  -2  180.78   10.80
   2   4   2  192.78   10.80
  -2   4  -2  181.58   12.30
   3  -4   2  344.37   18.20
   3  -4   2  338.07   18.60
  -3  -4  -2  309.17   21.90
  -3  -4  -2  362.76   18.20
  -3   4  -2  354.96   18.40
   3   4   2  343.67   15.40
  -4  -4  -2  462.75   28.70
   4  -4   2  460.45   22.10
  -4  -4  -2  471.65   29.70
  -4  -4  -2  503.65   21.70
   4  -4   2  465.25   24.00
  -4   4  -2  444.36   22.80
  -4   4  -2  440.46   23.60
   4   4   2  453.65   20.30
   5  -4   2 1289.37   47.20
  -5  -4  -2 1402.26   57.29
  -5  -4  -2 1459.75   58.79
   5  -4   2 1390.56   44.10
   5   4   2 1424.46   44.30
  -5   4  -2 1355.56   50.69
   5   4   2 1447.56   38.50
   6  -4   2  267.57   21.40
   6  -4   2  289.37   18.30
  -6  -4  -2  263.07   25.10
  -6  -4  -2  287.97   26.10
  -6   4  -2  328.97   26.20
  -6   4  -2  292.77   23.70
   6   4   2  303.17   20.20
  -7  -4  -2  107.79   20.00
   7  -4   2  109.29   17.40
   7  -4   2  127.39   12.70
   7   4   2  106.79   15.50
   7   4   2  116.89   11.10
  -7   4  -2  118.09   19.70
  -8  -4  -2  338.47   32.20
  -8  -4  -2  347.37   30.40
   8  -4   2  331.17   26.90
   8   4   2  373.26   20.30
  -8   4  -2  369.36   31.40
  -8   4  -2  328.57   25.40
   8   4   2  317.87   24.50
   9  -4   2   99.59   16.80
   9  -4   2  137.39   21.60
  -9  -4  -2  132.29   25.10
  -9   4  -2   88.59   17.60
   9   4   2  117.69   18.90
   9   4   2  136.79   11.90
  -9   4  -2  150.78   25.40
 -10  -4  -2   47.60   16.60
 -10  -4  -2   21.40   12.30
  10  -4   2   28.30   12.50
 -10   4  -2   63.89   16.90
  10   4   2   13.50    9.00
  11  -4   2   -0.60    9.30
 -11  -4  -2    1.60   16.50
 -11  -4  -2   -6.80    8.80
 -11   4  -2   14.50   11.10
  11   4   2   -8.50    7.30
 -11   4  -2    9.00   14.20
 -11  -5   2   37.70   15.50
  11  -5  -2   70.39   16.50
  11  -5  -2   50.69   14.60
  11   5  -2   46.70   13.30
  11   5  -2   24.00    8.70
 -11   5   2   39.10   12.90
  10  -5  -2  103.79   19.40
 -10  -5   2   78.19   19.30
  10  -5  -2  127.59   19.90
  10   5  -2  109.59   16.90
  10   5  -2  125.99   19.40
  10   5  -2  108.99   10.50
 -10   5   2  103.69   23.60
  -9  -5   2  164.78   18.60
   9  -5  -2  199.48   21.00
  -9  -5   2  194.98   29.10
  -9   5   2  245.08   18.00
  -9   5   2  216.38   23.40
   9   5  -2  188.68   19.60
  -8  -5   2   23.90    7.50
  -8  -5   2   10.90    8.90
   8  -5  -2   18.40    7.60
   8  -5  -2   20.20    7.90
  -8  -5   2   14.70    5.90
  -8   5   2   20.90    9.00
   8   5  -2   16.80    6.60
  -8   5   2   15.70    5.90
   8   5  -2   12.90    6.50
  -7  -5   2  173.28   26.20
   7  -5  -2  106.19   12.60
   7  -5  -2  144.39   16.80
  -7  -5   2  146.69   17.60
  -7  -5   2  127.19   14.80
  -7   5   2  129.39   12.20
  -7   5   2  121.99   29.10
   7   5  -2  122.09   13.50
  -6  -5   2  733.03   36.10
  -6  -5   2  772.32   38.70
   6  -5  -2  766.62   37.80
   6  -5  -2  725.53   31.30
  -6  -5   2  720.33   34.40
   6   5  -2  699.13   30.50
  -6   5   2  679.23   33.50
  -6   5   2  725.23   33.30
  -5  -5   2  186.88   15.90
  -5  -5   2  170.18   15.50
   5  -5  -2  188.08   14.20
   5  -5  -2  211.58   18.30
  -5   5   2  188.68   12.80
  -5   5   2  176.58   14.30
   5   5  -2  172.08   13.70
   4  -5  -2  490.25   27.50
  -4  -5   2  502.15   25.20
  -4  -5   2  507.75   25.10
   4   5  -2  479.45   18.90
  -4   5   2  513.55   20.50
  -4   5   2  461.95   22.10
  -3  -5   2    0.40    2.10
  -3  -5   2   -0.40    2.40
   3  -5  -2    3.10    3.20
   3   5  -2    2.50    2.60
  -3   5   2    2.70    2.30
   2  -5  -2 3550.84   72.69
  -2  -5   2 3562.14   80.89
  -2  -5   2 3549.54   87.29
   2  -5  -2 3607.64   90.59
  -2  -5   2 3505.75   76.29
  -2   5   2 3493.45   70.69
  -2   5   2 3493.55   75.89
   2   5  -2 3672.13   76.19
  -2   5   2 3570.04   77.09
   2   5  -2 3692.73   77.09
   1  -5  -2   94.49   10.80
  -1  -5   2   99.89    8.10
  -1  -5   2   88.69    9.80
   1  -5  -2   96.39    5.10
   1   5  -2   91.29    7.90
   1   5  -2   98.59    5.30
  -1   5   2   90.39    7.00
   1   5  -2   92.49    4.20
  -1   5   2  107.89    8.10
  -1   5   2   94.09    4.90
   0  -5  -2 1187.48   25.80
   0  -5  -2 1165.18   41.70
   0  -5   2 1127.19   23.80
   0  -5   2 1202.78   40.90
   0  -5   2 1220.08   34.10
   0  -5  -2 1181.88   43.50
   0   5   2 1203.68   31.40
   0   5   2 1161.08   25.40
   0   5  -2 1042.00   28.60
   0   5  -2 1235.18   34.80
  -1  -5  -2   93.09    6.10
  -1  -5  -2   99.99   10.70
  -1  -5  -2   98.09   15.10
   1  -5   2   97.99   10.10
   1  -5   2   98.69    6.70
   1  -5   2   97.39    8.70
  -1   5  -2  110.59    9.40
  -1   5  -2   94.29    5.90
   1   5   2   88.99    7.30
   1   5   2   96.89    6.10
  -2  -5  -2 1189.98   48.10
  -2  -5  -2 1258.17   42.80
  -2  -5  -2 1250.37   34.30
   2  -5   2 1206.38   38.20
   2  -5   2 1323.67   37.00
   2  -5   2 1325.17   43.30
  -2   5  -2 1248.18   39.10
   2   5   2 1242.78   34.90
  -2   5  -2 1255.07   34.70
  -3  -5  -2   67.89   12.40
  -3  -5  -2   73.09   15.10
   3  -5   2   61.29   10.20
   3  -5   2   70.79   10.20
  -3   5  -2   66.59    7.70
  -3   5  -2   73.09    8.90
   4  -5   2  617.04   28.30
   4  -5   2  611.04   28.70
  -4  -5  -2  592.54   35.20
  -4  -5  -2  600.54   27.30
  -4  -5  -2  550.64   33.00
  -4   5  -2  585.84   27.40
   4   5   2  617.24   24.10
  -4   5  -2  582.94   27.60
   5  -5   2  774.32   32.70
   5  -5   2  647.34   32.00
  -5  -5  -2  707.03   40.60
  -5  -5  -2  691.03   28.60
  -5  -5  -2  714.43   40.30
  -5   5  -2  689.83   32.10
   5   5   2  666.43   28.30
  -5   5  -2  710.13   34.20
   6  -5   2  248.08   20.90
  -6  -5  -2  245.98   24.40
  -6   5  -2  233.28   19.00
  -6   5  -2  261.87   22.30
   6   5   2  225.58   17.60
   6   5   2  241.58   15.20
   7  -5   2   55.99   12.50
  -7  -5  -2   36.40   12.20
   7  -5   2   65.39   11.20
  -7   5  -2   70.99   15.70
   7   5   2   49.50   10.40
   7   5   2   59.89    9.30
   8  -5   2   30.80   10.40
  -8  -5  -2   34.10   13.70
  -8  -5  -2   17.40    9.90
   8  -5   2   29.30    7.80
  -8   5  -2   18.40    7.90
  -8   5  -2   12.40    6.90
   8   5   2    4.60    5.60
   8   5   2   15.70    6.20
   9  -5   2  214.28   24.20
   9  -5   2  214.48   18.30
  -9  -5  -2  246.88   37.60
  -9  -5  -2  219.38   26.60
   9   5   2  251.97   18.10
  -9   5  -2  290.07   30.10
  -9   5  -2  254.47   24.40
   9   5   2  235.68   21.90
 -10  -5  -2    8.20   11.90
 -10  -5  -2    4.00   11.00
  10  -5   2    9.70    6.40
 -10   5  -2  -14.40    7.40
  10   5   2    0.60    8.40
 -10   5  -2   -5.30    8.70
 -11  -6   2   -0.40    9.20
  11  -6  -2   16.60    9.80
  11  -6  -2   11.90   10.50
 -11   6   2    2.30    9.30
  11   6  -2   20.50   10.30
  11   6  -2   17.60    9.50
 -10  -6   2   24.00   13.10
  10  -6  -2   27.00   10.40
  10  -6  -2   50.29   12.70
  10   6  -2   39.50    8.10
  10   6  -2   26.40   15.90
  10   6  -2   24.70   10.90
 -10   6   2   30.70   13.30
  -9  -6   2   64.29   18.40
   9  -6  -2   36.30   10.80
   9  -6  -2   59.89   13.80
  -9   6   2   56.89   13.50
   9   6  -2   76.19   14.50
   9   6  -2   51.69    8.80
  -9   6   2   61.39   11.80
   9   6  -2   48.40   12.00
   8  -6  -2   10.40    7.30
  -8  -6   2    3.70    3.30
  -8  -6   2    1.80    5.30
  -8  -6   2   -5.00    5.80
   8  -6  -2   -4.10    4.40
   8   6  -2    0.90    5.00
  -8   6   2    3.40    4.90
  -8   6   2    0.40    4.10
  -7  -6   2   91.49   16.00
  -7  -6   2  130.19   20.10
   7  -6  -2  135.09   20.00
  -7  -6   2  135.39   16.20
   7  -6  -2  124.49   17.20
   7   6  -2  114.79   13.20
  -7   6   2  136.49   12.50
  -7   6   2  114.99   14.40
   6  -6  -2  255.37   18.80
  -6  -6   2  241.38   20.60
   6  -6  -2  250.27   21.80
  -6  -6   2  253.07   22.20
  -6  -6   2  245.48   20.10
  -6   6   2  254.37   19.70
  -6   6   2  251.47   16.60
   6   6  -2  280.27   18.90
   6   6  -2  269.07   15.70
   5  -6  -2  103.09   10.80
  -5  -6   2   99.09   14.60
  -5  -6   2  104.29   12.10
   5  -6  -2  110.29   16.60
  -5   6   2   84.69   10.10
   5   6  -2   99.19    9.40
  -5   6   2  102.19   10.50
  -4  -6   2    9.90    4.30
  -4  -6   2    4.10    3.20
  -4  -6   2    3.50    2.90
   4   6  -2    6.90    3.70
  -4   6   2    5.70    3.30
   3  -6  -2  424.96   18.00
   3  -6  -2  424.46   26.50
  -3  -6   2  413.76   20.90
  -3  -6   2  379.76   20.60
  -3  -6   2  433.16   24.60
  -3   6   2  399.36   19.10
  -3   6   2  392.16   18.40
   3   6  -2  418.46   18.60
  -2  -6   2    2.90    3.10
  -2  -6   2    2.40    1.90
   2  -6  -2    2.70    3.30
   2  -6  -2    4.30    2.10
   2   6  -2    7.20    2.10
  -2   6   2    4.90    2.20
  -2   6   2   -0.10    1.50
   2   6  -2   12.90    4.40
  -2   6   2    9.60    4.30
   2   6  -2    8.50    2.60
   1  -6  -2  224.88   18.20
   1  -6  -2  257.07    9.90
  -1  -6   2  251.67   18.40
  -1  -6   2  239.78   14.00
   1   6  -2  249.18    8.20
  -1   6   2  245.78    9.50
   1   6  -2  238.38   10.30
  -1   6   2  254.37   14.30
  -1   6   2  258.37   12.90
   1   6  -2  256.47   14.30
   0  -6   2  129.19    5.40
   0  -6  -2  130.29    6.70
   0  -6  -2  130.09   13.20
   0  -6   2  130.99   10.00
   0  -6   2  141.79   16.20
   0  -6  -2  136.09   13.70
   0   6   2  128.49    8.90
   0   6  -2  127.49    5.70
   0   6   2  139.29    6.60
   0   6  -2  138.49   10.90
   1  -6   2  268.57   10.20
  -1  -6  -2  286.97   21.50
   1  -6   2  250.07   14.50
  -1  -6  -2  261.67   19.30
   1  -6   2  242.68   21.00
  -1  -6  -2  272.47   11.60
   1   6   2  252.67   10.70
  -1   6  -2  262.57   10.80
   1   6   2  261.77   13.10
  -1   6  -2  254.97   15.50
  -2  -6  -2  361.66   25.90
   2  -6   2  362.66   19.50
   2  -6   2  366.16   26.10
  -2  -6  -2  399.66   23.60
  -2  -6  -2  361.06   16.10
  -2   6  -2  367.96   19.90
  -2   6  -2  376.66   16.20
   3  -6   2   44.50    9.20
  -3  -6  -2   40.60    9.90
  -3  -6  -2   50.69    8.20
  -3  -6  -2   65.39   11.20
   3  -6   2   51.19   12.70
  -3   6  -2   62.49    9.20
  -3   6  -2   55.59    9.60
   3   6   2   46.00    7.70
  -4  -6  -2   62.59   14.20
   4  -6   2   58.09   10.80
  -4  -6  -2   66.29   14.00
   4  -6   2   81.89   12.80
   4   6   2   72.39    8.30
  -4   6  -2   73.49   12.40
  -4   6  -2   68.99   11.10
  -5  -6  -2  117.09   19.80
  -5  -6  -2  119.69   12.50
  -5  -6  -2  146.09   22.40
   5  -6   2  138.99   15.00
   5  -6   2  148.29   14.30
  -5   6  -2  134.89   14.30
  -5   6  -2  150.58   15.00
   5   6   2  137.29   12.10
  -6  -6  -2    2.10    6.40
  -6  -6  -2    4.40    7.10
   6  -6   2   13.70   12.10
   6   6   2    0.00    3.10
   6   6   2    4.80    3.80
  -6   6  -2    1.30    4.00
  -6   6  -2    1.20    3.50
  -7  -6  -2   15.80    8.50
   7  -6   2    9.80    5.70
  -7  -6  -2    9.40    6.40
   7  -6   2    9.60    6.70
   7   6   2    5.40    4.40
   7   6   2    1.60    4.30
  -7   6  -2   19.50    8.20
  -7   6  -2    0.40    5.30
   8  -6   2   92.09   15.70
  -8  -6  -2  130.79   25.60
   8  -6   2  100.09   18.90
   8   6   2  123.39   18.10
  -8   6  -2  139.19   22.10
   8   6   2  119.69   12.90
   9  -6   2    4.30    7.00
   9  -6   2    3.20    6.50
  -9  -6  -2   -1.10    9.10
  -9  -6  -2   -1.50    7.20
  -9   6  -2   -2.10    6.80
   9   6   2   13.10    6.40
  -9   6  -2   16.60    9.30
   9   6   2    3.30    5.90
  10  -6   2   23.20   11.10
 -10  -6  -2   32.10   18.90
 -10  -6  -2   30.90   15.60
 -10   6  -2   11.40   11.30
  10   6   2    7.10    8.70
 -10   6  -2   82.39   18.80
  11  -7  -2    4.00    8.90
 -11  -7   2   20.00   13.80
  11  -7  -2   17.30    9.70
  11   7  -2    2.20    7.30
 -11   7   2   11.00   10.40
  11   7  -2   10.90    7.70
  10  -7  -2   16.80   10.50
 -10  -7   2    7.60   10.20
 -10   7   2   -1.40    5.40
  10   7  -2    2.10    6.50
 -10   7   2   23.70    9.20
  10   7  -2    5.00    6.40
  10   7  -2    6.20    5.70
   9  -7  -2   32.20   11.90
   9  -7  -2   49.50   12.60
  -9  -7   2   61.79   14.80
   9   7  -2   47.80   11.90
   9   7  -2   40.50    8.80
  -9   7   2   38.60   12.40
  -9   7   2   58.69    9.10
   9   7  -2   48.40   11.30
  -8  -7   2    7.00    5.50
  -8  -7   2    1.80    6.70
   8  -7  -2   -2.00   10.00
   8  -7  -2   14.60    6.90
  -8   7   2    5.70    5.30
   8   7  -2   -2.90    4.90
  -8   7   2    4.70    5.50
   8   7  -2    1.80    4.00
   7  -7  -2   64.69   15.20
   7  -7  -2   58.89   13.70
  -7  -7   2   57.59   12.70
  -7  -7   2   65.89   15.20
   7   7  -2   61.59   12.10
  -7   7   2   57.89   12.10
   7   7  -2   63.79   10.40
  -7   7   2   46.00    9.50
   6  -7  -2    7.80    5.30
   6  -7  -2    3.50    4.20
  -6  -7   2    6.30    5.00
  -6  -7   2   -0.30    4.70
  -6   7   2    2.70    3.00
  -6   7   2    5.90    4.80
   6   7  -2   -1.10    3.50
   6   7  -2    4.70    4.80
  -5  -7   2   75.29   13.40
  -5  -7   2   91.89   14.00
  -5  -7   2   96.59   15.30
   5  -7  -2   90.69   12.60
   5  -7  -2   78.79   14.00
  -5   7   2  101.99   11.50
   5   7  -2   71.39    9.00
   4  -7  -2   -4.30    3.10
  -4  -7   2    2.90    3.20
  -4  -7   2    4.60    2.90
  -4  -7   2   -0.80    1.80
   4  -7  -2   -0.90    2.50
  -4   7   2   -0.60    2.20
   4   7  -2    3.40    3.90
  -4   7   2    1.80    2.90
  -3  -7   2   86.39   13.70
  -3  -7   2   93.39   10.20
   3  -7  -2   87.79    8.40
   3  -7  -2   77.89   14.30
  -3   7   2   73.59    9.00
   3   7  -2   77.99    9.10
  -3   7   2   80.19    9.00
   3   7  -2   84.69    6.90
   2  -7  -2  165.18   17.10
  -2  -7   2  125.99   14.10
  -2  -7   2  141.09   11.60
   2  -7  -2  136.79    8.90
   2   7  -2  132.59    9.10
  -2   7   2  149.29   11.50
   2   7  -2  131.49    7.20
   2   7  -2  133.79   11.20
  -2   7   2  135.19   10.90
  -1  -7   2 1040.90   43.40
   1  -7  -2 1094.09   46.30
   1  -7  -2 1042.60   27.10
  -1   7   2 1123.99   35.00
   1   7  -2 1033.30   24.30
  -1   7   2 1057.69   32.00
  -1   7   2 1092.39   27.00
   1   7  -2 1060.19   28.70
   1   7  -2 1087.69   35.60
   0  -7   2   13.30    6.00
   0  -7   2    5.50    1.80
   0  -7  -2    1.50    3.40
   0   7   2    9.10    4.40
   0   7  -2    4.40    1.90
   0   7   2    6.20    3.00
   0   7  -2    9.40    4.70
   1  -7   2   54.99    4.70
   1  -7   2   42.60    7.40
  -1  -7  -2   70.69   13.30
   1  -7   2   51.39   10.50
  -1  -7  -2   52.99    5.30
  -1  -7  -2   54.49   12.80
  -1   7  -2   43.40    4.40
   1   7   2   47.20    7.10
   1   7   2   45.90    4.50
  -1   7  -2   43.30    8.50
  -2  -7  -2   19.40    6.80
  -2  -7  -2   26.30    5.10
   2  -7   2   19.20    6.60
   2  -7   2   31.90    7.00
  -2  -7  -2   21.30    7.90
  -2   7  -2   36.30    5.70
  -2   7  -2   29.60    7.80
   2   7   2   25.10    5.40
   3  -7   2    4.80    4.00
  -3  -7  -2   -1.60    2.30
   3  -7   2    4.60    4.50
  -3  -7  -2   13.40    4.30
  -3   7  -2    5.60    4.30
   3   7   2   -0.40    2.80
  -3   7  -2    3.70    3.00
  -4  -7  -2   25.30    7.80
   4  -7   2   44.80   10.50
   4  -7   2   46.70   10.50
  -4  -7  -2   58.79   14.30
  -4   7  -2   39.90    8.20
   4   7   2   41.10    8.30
  -4   7  -2   36.30    9.00
   5  -7   2   23.10    7.80
  -5  -7  -2   32.00    9.60
   5  -7   2   26.70    9.10
  -5  -7  -2   19.90    9.40
   5   7   2   26.90    7.00
  -5   7  -2   22.60    7.10
  -5   7  -2   22.50    7.90
   6  -7   2   30.40    9.80
   6  -7   2   17.50    7.30
  -6  -7  -2    4.30    9.30
  -6  -7  -2   23.50    6.50
  -6  -7  -2   11.70    4.50
   6   7   2   13.70    6.70
  -6   7  -2   17.30    6.80
  -6   7  -2   22.20    6.60
   7  -7   2   21.20   10.60
  -7  -7  -2   18.50    8.80
  -7  -7  -2   -0.20    8.00
   7  -7   2   17.80    7.50
  -7   7  -2   22.10   11.30
  -7   7  -2   40.30   11.30
   7   7   2   32.90    9.00
   8  -7   2    4.00    7.50
   8  -7   2   -5.90    5.90
  -8  -7  -2   -0.90    8.80
   8   7   2    1.10    3.90
  -8   7  -2   -0.90    5.50
  -9  -7  -2   71.59   17.20
   9  -7   2   59.39   16.50
  -9  -7  -2   67.39   19.50
   9  -7   2   68.09   12.80
  -9   7  -2   52.39   13.80
   9   7   2   46.10   11.20
  -9   7  -2   50.39   15.00
   9   7   2   84.09   15.90
 -10  -7  -2   10.80   12.10
  10  -7   2   20.60    8.30
 -10  -7  -2   21.00   13.70
 -10   7  -2    0.00    8.80
  10   7   2   10.20    8.20
 -10  -8   2   81.59   22.00
  10  -8  -2   55.49   15.90
  10  -8  -2   82.99   17.80
  10   8  -2   45.50   12.00
 -10   8   2   87.29   16.60
  10   8  -2   77.19   16.40
 -10   8   2  100.89   19.50
  10   8  -2   82.99   12.40
   9  -8  -2    5.70    7.40
   9  -8  -2    1.10    7.50
  -9  -8   2  -16.20    7.00
   9   8  -2    4.60    4.80
   9   8  -2    3.50    4.30
   9   8  -2    7.70    7.40
  -9   8   2   -1.90    4.60
  -9   8   2   18.40    6.90
   8  -8  -2   20.70    8.80
  -8  -8   2   21.10   10.30
  -8  -8   2   22.50    9.90
   8  -8  -2   22.60   10.20
  -8   8   2   28.20    8.90
   8   8  -2   20.30    6.70
  -8   8   2   50.69   11.90
   8   8  -2   22.80    8.10
   7  -8  -2  148.29   15.70
  -7  -8   2  163.98   17.60
   7  -8  -2  131.39   36.70
  -7  -8   2  153.88   22.40
   7   8  -2  140.09   13.70
  -7   8   2  141.49   15.30
  -7   8   2  149.69   17.30
   7   8  -2  154.08   16.10
   6  -8  -2   22.10    9.50
  -6  -8   2   27.30    8.90
  -6  -8   2   21.60    7.70
  -6   8   2   19.50    6.80
   6   8  -2   17.60    6.50
   6   8  -2   21.60    6.70
  -5  -8   2    8.20    4.30
  -5  -8   2    8.30    4.50
   5  -8  -2   -2.80    3.30
  -5  -8   2   -0.50    3.90
  -5   8   2   13.30    5.40
   5   8  -2   18.20    6.20
  -5   8   2    2.30    3.10
  -4  -8   2  326.07   24.40
   4  -8  -2  395.86   20.30
  -4  -8   2  344.57   22.20
   4  -8  -2  379.66   28.40
  -4  -8   2  347.77   27.60
  -4   8   2  364.06   20.90
  -4   8   2  368.46   20.80
   4   8  -2  377.06   20.60
  -3  -8   2  327.47   20.50
  -3  -8   2  367.56   25.90
   3  -8  -2  385.96   18.30
   3  -8  -2  370.96   27.90
   3   8  -2  385.86   15.40
  -3   8   2  382.56   19.90
  -3   8   2  371.56   20.60
   3   8  -2  362.16   20.30
  -2  -8   2  519.95   31.10
   2  -8  -2  537.45   33.40
   2  -8  -2  557.84   19.90
   2   8  -2  529.15   16.70
   2   8  -2  472.45   19.50
  -2   8   2  537.45   24.60
  -2   8   2  495.35   21.90
   2   8  -2  534.15   24.80
  -1  -8   2   92.99   15.00
  -1  -8   2  107.39    9.90
   1  -8  -2  100.39    6.90
   1  -8  -2   96.59   15.80
   1   8  -2   97.79   10.70
  -1   8   2  105.39   10.60
   1   8  -2  111.49    6.10
   1   8  -2  100.69    7.90
  -1   8   2   93.39    6.90
  -1   8   2   95.69    8.80
   0  -8   2  287.57   10.90
   0  -8   2  313.57   23.80
   0  -8  -2  295.37   23.70
   0  -8   2  265.47   16.00
   0  -8  -2  292.87   12.40
   0   8   2  267.97   17.60
   0   8  -2  284.97   18.40
   0   8  -2  285.07   10.60
   0   8   2  266.47   17.00
   0   8   2  287.97   12.00
  -1  -8  -2   79.99   16.20
  -1  -8  -2   91.49    7.10
   1  -8   2   71.79    5.70
  -1  -8  -2   86.79   15.60
   1  -8   2   73.09   14.10
   1   8   2   80.09    6.70
   1   8   2   79.39    8.20
  -1   8  -2   90.59    6.40
  -1   8  -2   78.59   12.20
  -2  -8  -2   65.59    7.10
  -2  -8  -2   71.99   14.50
   2  -8   2   86.19   15.80
  -2  -8  -2   51.59   12.80
   2  -8   2   55.09   10.00
  -2   8  -2   71.29    7.00
   2   8   2   79.29    8.60
  -2   8  -2   74.69   11.70
  -3  -8  -2  358.26   29.00
  -3  -8  -2  353.86   22.10
   3  -8   2  364.96   26.20
   3  -8   2  348.67   21.70
  -3  -8  -2  398.56   26.80
  -3   8  -2  336.57   22.10
   3   8   2  378.36   19.70
  -3   8  -2  358.06   19.10
  -4  -8  -2  450.35   33.80
  -4  -8  -2  448.26   28.20
   4  -8   2  461.85   26.60
  -4  -8  -2  414.86   22.90
   4  -8   2  486.45   30.60
   4   8   2  428.16   22.60
  -4   8  -2  480.45   24.90
  -4   8  -2  454.85   26.70
  -5  -8  -2  102.69   15.60
  -5  -8  -2   62.79   14.70
   5  -8   2   89.09   14.50
   5  -8   2   85.09   15.60
   5   8   2   91.99   11.20
   5   8   2   81.19    9.70
  -5   8  -2   84.99   13.80
  -5   8  -2  124.69   13.90
  -6  -8  -2    0.50   10.00
  -6  -8  -2    6.80    5.70
   6  -8   2   14.80    5.90
   6  -8   2    6.10    5.60
  -6   8  -2    2.30    4.40
   6   8   2    0.60    3.90
  -7  -8  -2  103.39   21.40
  -7  -8  -2   96.69   21.70
   7  -8   2  104.79   17.60
   7  -8   2  144.99   21.20
   7   8   2   82.79   12.00
   7   8   2   87.19   13.90
  -7   8  -2  102.69   17.90
  -8  -8  -2   99.09   21.50
   8  -8   2   64.59   15.80
   8  -8   2   72.99   15.10
  -8  -8  -2   59.09   14.10
  -8   8  -2   56.69   13.90
   8   8   2   75.09   13.30
  -8   8  -2   66.29   15.30
   8   8   2   62.99   13.00
   9  -8   2   81.39   18.40
  -9  -8  -2   91.09   24.10
   9  -8   2   58.09   13.00
  -9   8  -2   53.99   14.60
  -9   8  -2   75.79   18.10
   9   8   2   64.99   13.40
   9   8   2   55.89   11.90
 -10  -8  -2    2.10   10.30
  10  -8   2   -2.60    9.80
 -10  -8  -2   28.90   14.20
 -10   8  -2   54.59   15.80
  10   8   2    9.90    6.10
  10  -9  -2    7.70    9.40
 -10  -9   2    0.10   10.20
  10   9  -2   -9.30    6.50
 -10   9   2   30.00   12.60
  10   9  -2   -7.10    6.10
  10   9  -2   -0.30    6.00
 -10   9   2   -3.20    7.60
   9  -9  -2   74.69   16.30
  -9  -9   2   88.39   20.50
   9  -9  -2   96.09   21.40
   9   9  -2  105.89   17.70
   9   9  -2   60.79   11.70
   9   9  -2   73.59   14.90
  -9   9   2   86.79   17.40
  -9   9   2   67.29   15.10
   8  -9  -2    7.00    6.70
   8  -9  -2   -0.30    7.60
  -8  -9   2   -7.60    6.00
  -8  -9   2   -7.40    7.30
   8   9  -2   -3.70    4.90
  -8   9   2    3.30    4.70
   8   9  -2   -4.90    4.30
  -8   9   2    4.30    3.00
   7  -9  -2    3.00    6.20
   7  -9  -2   -3.60    3.60
  -7  -9   2   -2.00    4.90
   7   9  -2   10.50    6.10
  -7   9   2    7.60    5.40
  -7   9   2    6.90    4.70
   7   9  -2    4.00    4.80
  -6  -9   2   66.29   14.00
   6  -9  -2   76.69   16.80
   6  -9  -2   79.79   18.00
  -6  -9   2   90.59   18.80
  -6  -9   2   80.29   15.00
   6   9  -2   87.59   11.20
  -6   9   2   80.39   14.10
  -5  -9   2  282.97   27.80
   5  -9  -2  261.97   18.90
  -5  -9   2  276.47   22.40
  -5  -9   2  292.97   22.30
   5  -9  -2  232.58   24.20
  -5   9   2  220.38   18.30
   5   9  -2  279.67   19.10
   5   9  -2  271.67   16.20
  -5   9   2  278.17   19.70
  -4  -9   2   64.59   14.00
   4  -9  -2   63.69    9.40
  -4  -9   2   43.60    9.50
   4  -9  -2   47.20   13.00
  -4   9   2   62.49   10.30
  -4   9   2   70.09   11.70
   4   9  -2   68.19   11.30
   4   9  -2   66.99    7.50
  -3  -9   2    6.00    3.10
  -3  -9   2    5.30    4.60
   3  -9  -2   -2.40    3.10
   3  -9  -2    3.60    3.00
  -3   9   2    9.10    5.30
   3   9  -2   -0.30    2.40
  -3   9   2    4.40    3.30
   3   9  -2   -4.70    3.10
  -2  -9   2  695.73   35.90
   2  -9  -2  735.43   24.60
   2  -9  -2  710.73   41.60
  -2  -9   2  718.23   39.40
  -2   9   2  737.63   28.20
  -2   9   2  718.33   30.80
   2   9  -2  744.43   21.30
   2   9  -2  714.53   31.10
   2   9  -2  700.93   25.90
   1  -9  -2  741.43   23.40
  -1  -9   2  719.93   39.60
   1  -9  -2  726.53   41.30
  -1   9   2  733.03   27.20
  -1   9   2  744.83   31.10
   1   9  -2  714.63   24.60
   1   9  -2  760.02   20.40
   1   9  -2  721.63   31.40
   0  -9  -2  485.05   17.70
   0  -9   2  462.45   14.70
   0  -9   2  476.35   31.40
   0  -9  -2  454.75   31.80
   0   9   2  495.25   24.90
   0   9  -2  464.15   24.90
   0   9  -2  488.85   15.60
   0   9   2  468.05   20.60
   1  -9   2   11.10    3.70
  -1  -9  -2   10.80    5.70
   1  -9   2    6.20    5.40
  -1  -9  -2   17.60    3.50
   1  -9   2   12.00    3.60
  -1   9  -2   25.60    7.80
   1   9   2   24.50    7.80
   1   9   2   18.00    5.10
  -1   9  -2   16.40    3.60
   2  -9   2  422.36   30.40
  -2  -9  -2  422.66   19.30
  -2  -9  -2  478.45   34.60
  -2  -9  -2  428.36   30.50
   2   9   2  454.45   21.20
  -2   9  -2  436.56   18.80
  -2   9  -2  424.66   25.30
  -3  -9  -2   50.49   12.00
   3  -9   2   44.90   10.80
   3  -9   2   47.40    9.50
  -3  -9  -2   39.60    6.90
  -3  -9  -2   60.29   15.40
  -3   9  -2   54.79    8.70
  -3   9  -2   33.90    9.20
   3   9   2   56.89    9.60
   4  -9   2    7.80    4.70
   4  -9   2    0.60    5.20
  -4  -9  -2    4.10    3.40
  -4  -9  -2    4.40    5.30
  -4  -9  -2    6.80    4.60
  -4   9  -2    5.40    4.00
  -4   9  -2    3.50    5.60
   4   9   2    1.70    3.80
  -5  -9  -2  373.96   33.10
   5  -9   2  372.76   28.70
  -5  -9  -2  329.47   25.30
   5   9   2  445.36   22.70
  -5   9  -2  377.16   24.80
  -5   9  -2  421.56   28.60
   5   9   2  402.76   23.80
   6  -9   2  250.77   23.60
   6  -9   2  286.57   24.50
  -6  -9  -2  285.67   29.80
  -6  -9  -2  284.47   25.10
   6   9   2  276.27   20.90
  -6   9  -2  305.17   24.50
  -6   9  -2  246.88   24.40
   6   9   2  253.37   18.70
   7  -9   2  277.17   24.90
  -7  -9  -2  261.37   30.20
  -7  -9  -2  290.47   31.80
   7  -9   2  316.27   27.10
   7   9   2  272.47   20.40
   7   9   2  266.57   20.60
   7   9   2  252.77   21.20
  -7   9  -2  220.18   22.30
  -7   9  -2  272.67   23.90
  -8  -9  -2   10.70    9.00
   8  -9   2   22.40   10.40
  -8  -9  -2   10.60    8.60
   8  -9   2   15.90    9.30
   8   9   2    1.30    6.20
  -8   9  -2   14.90    7.10
   8   9   2    6.10    7.00
  -8   9  -2   12.70    7.50
   9  -9   2   48.30   16.30
  -9  -9  -2   33.20   13.60
   9  -9   2   39.10   12.20
   9   9   2   43.70   10.20
   9   9   2   54.29   14.60
  -9   9  -2   78.59   18.30
  10 -10  -2   54.69   15.40
  10 -10  -2   21.20   12.00
 -10 -10   2    7.60   11.50
 -10  10   2   36.50   14.80
  10  10  -2   22.60    8.60
 -10  10   2   17.50    9.60
  10  10  -2   14.10   10.10
  10  10  -2   20.30    8.70
   9 -10  -2   18.20   10.10
   9 -10  -2    9.20    9.30
  -9 -10   2   27.10   13.60
   9  10  -2    3.00    6.50
  -9  10   2   -5.10    7.70
   9  10  -2    7.70    7.30
  -9  10   2   14.20    8.20
  -8 -10   2   -2.20    5.50
   8 -10  -2   -3.00    5.50
   8 -10  -2    2.00    8.00
   8  10  -2    0.00    5.20
   8  10  -2   -8.80    5.00
  -8  10   2   -0.60    5.30
  -8  10   2   -1.90    5.70
   7 -10  -2  111.99   19.30
  -7 -10   2   69.39   13.70
   7 -10  -2   93.19   15.30
  -7 -10   2   51.19   18.60
   7  10  -2   73.69   13.40
  -7  10   2  106.89   17.70
   7  10  -2   71.19   13.70
   6 -10  -2   37.20   11.60
  -6 -10   2   38.10   11.00
  -6 -10   2   29.70    9.10
  -6  10   2   30.80    9.10
   6  10  -2   29.40    8.40
   6  10  -2   31.80    7.60
  -5 -10   2    7.10    7.00
  -5 -10   2    6.80    4.70
   5 -10  -2    2.10    3.60
   5 -10  -2    4.30    6.00
   5  10  -2   -3.10    2.60
  -5  10   2   -4.40    4.60
   5  10  -2   -3.70    3.90
  -5  10   2   -2.70    2.60
   4 -10  -2   65.59    9.90
  -4 -10   2   45.40   10.00
  -4 -10   2   71.99   14.10
   4  10  -2   81.49    8.30
  -4  10   2   59.19   11.60
   4  10  -2   81.89   13.30
  -4  10   2   60.79   10.60
  -3 -10   2  268.07   24.80
  -3 -10   2  216.28   22.00
   3 -10  -2  237.88   14.70
   3 -10  -2  239.28   24.50
  -3  10   2  222.28   18.20
   3  10  -2  230.88   18.40
  -3  10   2  283.07   17.80
   3  10  -2  240.08   12.50
  -2 -10   2   47.30   11.60
   2 -10  -2   57.99    6.60
   2 -10  -2   38.60   10.90
  -2  10   2   45.20    8.00
  -2  10   2   54.89   10.80
   2  10  -2   47.10    9.90
   2  10  -2   46.00    5.00
  -1 -10   2   32.40   10.60
   1 -10  -2   25.70    9.80
   1 -10  -2   32.50    4.90
   1  10  -2   29.50    4.20
   1  10  -2   16.10    7.10
  -1  10   2   28.90    6.70
  -1  10   2   32.80    8.60
   1  10  -2   26.50    5.60
   0 -10  -2   74.99    6.90
   0 -10   2   84.99   16.30
   0 -10  -2   74.69   14.40
   0  10   2   79.79    9.10
   0  10  -2   82.79   13.50
   0  10  -2   67.29    8.40
   0  10  -2  100.09    6.60
   0  10   2   95.49   14.30
  -1 -10  -2  437.36   32.40
  -1 -10  -2  510.15   20.20
   1 -10   2  505.65   34.00
  -1  10  -2  459.65   26.90
   1  10   2  469.25   26.00
  -1  10  -2  481.15   17.90
   1  10   2  502.25   22.30
  -2 -10  -2    3.60    5.10
  -2 -10  -2   11.70    4.60
   2 -10   2    9.50    6.60
   2 -10   2    1.90    3.80
  -2  10  -2    5.90    5.50
   2  10   2    3.00    4.30
   2  10   2    3.30    3.90
  -3 -10  -2  195.18   20.30
   3 -10   2  155.58   19.00
  -3 -10  -2  165.68   13.40
  -3 -10  -2  149.79   29.20
   3  10   2  178.68   14.10
  -3  10  -2  177.68   13.30
  -3  10  -2  170.48   25.20
  -4 -10  -2   26.30   11.60
   4 -10   2   35.10    9.20
  -4 -10  -2   25.70    9.30
  -4 -10  -2   27.10    6.50
   4 -10   2   42.60   11.80
  -4  10  -2   51.49   11.90
   4  10   2   45.90    9.20
  -4  10  -2   40.90    9.00
  -5 -10  -2  332.17   31.40
   5 -10   2  364.36   26.60
   5 -10   2  332.57   28.70
  -5 -10  -2  383.36   28.30
   5  10   2  352.06   20.70
  -5  10  -2  364.56   26.90
  -5  10  -2  376.46   24.90
  -6 -10  -2    1.50    4.90
  -6 -10  -2    3.40    8.10
   6 -10   2    4.90    6.20
  -6  10  -2    0.00    6.30
  -6  10  -2   -2.00    3.60
   6  10   2   -0.10    3.90
   7 -10   2   46.20   12.80
  -7 -10  -2   45.30   15.60
   7 -10   2   36.10   12.20
  -7  10  -2   49.80   11.80
  -7  10  -2   43.00    9.50
   7  10   2   36.90    9.30
   7  10   2   37.50    9.60
   8 -10   2   42.70   13.10
   8 -10   2   43.60   17.10
   8  10   2   47.00   11.60
  -8  10  -2   62.09   14.70
  -8  10  -2   49.40   14.00
   8  10   2   22.80    8.10
   8  10   2   39.60    9.40
  -9 -10  -2   50.29   19.50
   9 -10   2   48.50   15.20
   9 -10   2   26.90   15.80
   9  10   2   63.59   12.70
  -9  10  -2   48.50   16.90
   9  10   2   65.19   14.20
   9  10   2   46.00    9.20
   9 -11  -2   -5.10    7.90
   9 -11  -2   11.10   11.00
   9  11  -2    2.90    7.70
   9  11  -2  -13.60    5.70
   9  11  -2    1.70    7.10
   9  11  -2   -7.20    5.60
  -9  11   2   -0.90    8.20
  -8 -11   2    1.10    6.80
   8 -11  -2    0.30    6.60
   8 -11  -2    3.60    8.10
   8  11  -2  -15.60    5.10
  -8  11   2   -4.90    5.70
   8  11  -2    0.30    6.80
   8  11  -2    4.70    5.20
  -8  11   2   -3.30    7.10
  -7 -11   2   38.40   11.40
   7 -11  -2   48.20   13.20
   7  11  -2   48.50   11.60
  -7  11   2   35.90   10.20
   7  11  -2   46.10    9.30
   7  11  -2   63.59   10.90
  -7  11   2   63.89   14.70
   6 -11  -2   52.59   16.10
  -6 -11   2   47.90   11.70
  -6 -11   2   57.09   14.80
   6 -11  -2   52.49   11.60
  -6  11   2   55.69   11.40
   6  11  -2   53.69    9.40
   6  11  -2   56.79   11.20
  -5 -11   2    7.60    6.70
  -5 -11   2   21.10    9.00
   5 -11  -2    2.90    7.00
   5 -11  -2    2.80    4.80
   5  11  -2    1.80    3.70
  -5  11   2    0.90    6.40
  -5  11   2    4.30    6.20
   5  11  -2    9.80    5.70
   4 -11  -2    8.60    4.90
  -4 -11   2    0.10    5.90
  -4 -11   2    8.70    5.70
   4 -11  -2   -0.40    4.60
  -4  11   2    9.20    4.00
   4  11  -2    1.90    2.80
  -4  11   2    7.70    5.60
   4  11  -2   -0.10    4.70
   3 -11  -2   94.69   17.50
  -3 -11   2   85.39   18.20
   3 -11  -2   85.99    9.20
  -3  11   2  102.49   11.00
   3  11  -2   79.99   13.50
  -3  11   2  107.29   13.70
   3  11  -2   81.99    7.30
  -2 -11   2   53.29   13.30
   2 -11  -2   85.19    8.20
   2 -11  -2   90.59   18.70
  -2  11   2   81.39    9.90
   2  11  -2   86.59    6.60
  -2  11   2   75.59   13.20
   2  11  -2   85.19   13.90
   1 -11  -2   49.70    7.10
  -1 -11   2   38.40   11.80
   1 -11  -2   52.49   14.60
  -1 -11   2   63.59   10.50
   1  11  -2   48.20    5.90
  -1  11   2   62.09   11.90
  -1  11   2   52.99    8.80
   1  11  -2   42.40    9.60
   1  11  -2   47.40   11.50
   0 -11   2   55.89   17.80
   0 -11  -2   53.89   14.70
   0 -11  -2   49.60    5.90
   0  11   2   46.30    8.20
   0  11  -2   34.40    9.40
   0  11   2   50.69   10.20
   0  11  -2   38.50    4.60
  -1 -11  -2   33.20   11.70
  -1 -11  -2   11.60    3.60
   1  11   2   19.80    5.40
  -1  11  -2   15.10    3.50
   1  11   2   28.60    8.00
  -1  11  -2   24.20    7.80
  -2 -11  -2   90.59    9.10
   2 -11   2   82.99   23.50
  -2 -11  -2   79.49   17.70
  -2  11  -2   85.89   14.70
   2  11   2   68.09   10.30
   2  11   2   70.29   12.30
  -2  11  -2   67.69    7.90
  -3 -11  -2    2.10    3.40
   3 -11   2    5.80    4.50
  -3 -11  -2    3.80    4.70
   3 -11   2   -3.40    3.00
  -3  11  -2    5.60    6.00
  -3  11  -2    4.90    3.10
   3  11   2    0.70    3.60
  -4 -11  -2  128.79   13.50
   4 -11   2  137.79   23.10
  -4 -11  -2  161.08   28.20
  -4 -11  -2  157.68   23.30
  -4  11  -2  145.99   17.10
  -4  11  -2  149.59   14.30
   4  11   2  136.29   15.40
   4  11   2  128.89   13.30
  -5 -11  -2    9.10    7.60
   5 -11   2    7.40    7.70
  -5 -11  -2   -6.30    6.80
   5 -11   2    1.20    6.20
  -5  11  -2    5.80    4.40
   5  11   2    8.00    5.20
   5  11   2   10.50    5.00
  -5  11  -2    9.20    6.90
  -6 -11  -2    0.00    8.00
   6 -11   2   -0.90    6.50
   6 -11   2   -7.60    4.70
  -6 -11  -2   -2.30    5.50
   6  11   2   -5.40    3.70
  -6  11  -2    0.60    4.30
   6  11   2    2.30    4.30
  -6  11  -2    3.60    6.60
  -7 -11  -2   -0.40    8.80
   7 -11   2    9.50    7.10
   7 -11   2   14.90    9.10
  -7 -11  -2   21.10    7.80
  -7  11  -2    8.30    7.50
   7  11   2   -1.70    5.00
  -7  11  -2   -5.30    7.10
   7  11   2    3.90    5.70
   8 -11   2   24.50    9.00
  -8 -11  -2    1.80   12.30
   8 -11   2    1.50    9.60
  -8  11  -2    5.00    6.70
   8  11   2   12.90    7.80
  -8  11  -2    2.30    7.60
   8  11   2    0.10    4.90
   9 -12  -2   43.30   16.70
   9 -12  -2   74.09   13.30
   9  12  -2   63.39   12.50
   9  12  -2   85.89   17.20
  -9  12   2   68.19   15.70
  -9  12   2   81.19   18.00
   9  12  -2   64.89   13.20
  -8 -12   2   14.90   10.00
   8 -12  -2   11.60   11.20
   8  12  -2   22.70    8.60
  -8  12   2   45.20   11.60
   8  12  -2   43.40   12.90
   8  12  -2   27.00    8.10
  -7 -12   2    1.30    6.00
   7 -12  -2    0.00    7.20
  -7 -12   2    2.00    6.40
   7 -12  -2   11.00    9.80
   7  12  -2   10.20    6.00
  -7  12   2    0.70    5.00
   7  12  -2    0.50    5.50
  -7  12   2    8.50    6.20
   7  12  -2   -6.50    4.40
   6 -12  -2    3.70    8.10
   6 -12  -2    4.10    6.80
  -6 -12   2   -6.70    5.50
  -6 -12   2   -3.00    5.90
  -6  12   2    0.40    6.10
  -6  12   2   -2.90    4.30
   6  12  -2   -0.30    4.40
   6  12  -2    2.80    5.80
  -5 -12   2   87.59   16.90
   5 -12  -2   33.30   13.40
   5 -12  -2   60.29   11.00
  -5 -12   2   36.30   11.30
  -5  12   2   66.79   13.10
   5  12  -2   66.09   13.30
  -5  12   2   53.19   10.70
   5  12  -2   46.00    8.10
   4 -12  -2  513.25   24.90
  -4 -12   2  461.95   35.40
   4 -12  -2  471.65   39.30
  -4  12   2  498.35   26.90
   4  12  -2  444.56   20.00
  -4  12   2  452.45   28.60
   4  12  -2  476.35   30.00
  -3 -12   2   12.20    7.90
  -3 -12   2   11.60    5.30
   3 -12  -2    8.30    9.30
   3 -12  -2   14.70    5.10
  -3  12   2   18.80    7.60
   3  12  -2    4.70    6.10
   3  12  -2   13.50    3.50
  -3  12   2   19.90    6.20
  -2 -12   2  118.99   21.90
   2 -12  -2   88.09   19.00
  -2 -12   2  129.29   14.40
   2  12  -2  143.69   16.20
   2  12  -2  118.29    8.30
  -2  12   2  124.89   14.50
  -2  12   2  123.09   11.90
   1 -12  -2   44.10    7.20
  -1 -12   2   40.80    9.00
  -1 -12   2   26.00   10.70
   1 -12  -2   64.79   16.20
  -1  12   2   45.30   10.70
   1  12  -2   57.89   12.20
  -1  12   2   45.80    8.60
   1  12  -2   51.39    5.10
   0 -12   2   86.09   19.00
   0 -12  -2   77.09    8.00
   0 -12  -2   74.59   18.60
   0 -12   2   81.79   12.60
   0  12   2   77.09    9.50
   0  12  -2  100.09   16.30
   0  12  -2   99.59    7.20
   0  12   2   98.89   16.10
  -1 -12  -2   62.39   14.80
  -1 -12  -2   67.09    8.90
   1 -12   2   55.19   11.00
   1 -12   2   73.89   16.60
   1  12   2   48.20    8.80
  -1  12  -2   63.39   14.00
   1  12   2   70.09   13.70
  -1  12  -2   64.29    6.60
   2 -12   2   31.00   11.50
  -2 -12  -2   13.70    7.20
  -2 -12  -2   11.40    5.40
  -2  12  -2   19.80    8.30
   2  12   2   17.00    6.00
   2  12   2   16.80    7.00
  -3 -12  -2   64.69   10.30
  -3 -12  -2   46.80   13.20
   3 -12   2   54.69   14.40
   3  12   2   39.40    7.90
  -3  12  -2   45.80   11.40
   3  12   2   53.79   12.50
  -3  12  -2   38.70    8.70
   4 -12   2  102.49   15.80
  -4 -12  -2   98.79   20.00
   4 -12   2  138.99   24.00
  -4 -12  -2  130.39   13.40
   4  12   2  144.19   16.80
   4  12   2  114.49   16.50
  -4  12  -2  118.89   19.40
  -4  12  -2  119.19   13.00
  -5 -12  -2   16.90    7.70
   5 -12   2   11.00    4.70
   5 -12   2   -3.10    6.50
   5  12   2   -3.70    4.10
  -5  12  -2   12.80    7.40
   5  12   2    2.00    4.70
   6 -12   2   57.09   13.40
   6 -12   2   29.70   11.30
  -6 -12  -2   67.89   15.70
  -6  12  -2   59.59   13.00
   6  12   2   36.50   10.40
  -6  12  -2   46.40   13.30
   6  12   2   35.50    9.30
   6  12   2   54.39   11.70
  -7 -12  -2  160.68   24.00
   7 -12   2  127.99   23.60
   7 -12   2  184.08   20.90
   7  12   2  169.48   18.50
   7  12   2  165.98   19.40
  -7  12  -2  215.88   22.70
  -7  12  -2  147.99   22.30
   7  12   2  178.78   18.00
   8 -12   2   41.00   13.20
   8 -12   2   65.79   16.60
   8  12   2   52.29   13.40
   8  12   2   49.60   11.80
   8  12   2   68.49   12.90
   8  12   2   62.79   12.80
  -8  12  -2   72.89   15.80
  -8  12  -2   65.89   17.40
   8 -13  -2   66.89   21.00
   8  13  -2   71.39   12.80
  -8  13   2   57.89   14.20
   8  13  -2   52.39   11.90
   7 -13  -2   40.30   10.60
  -7 -13   2   26.60   11.70
  -7 -13   2   25.20    9.90
   7 -13  -2   42.50   18.30
   7  13  -2   23.30    7.30
  -7  13   2    0.00    9.50
   7  13  -2   22.40    9.50
  -6 -13   2    0.00    6.90
  -6 -13   2    1.20    5.20
   6 -13  -2   16.50    7.10
   6 -13  -2    1.40    7.50
  -6  13   2    0.80    5.00
  -6  13   2    0.30    6.20
   6  13  -2    2.50    5.80
   5 -13  -2  342.67   22.80
  -5 -13   2  351.16   32.70
   5 -13  -2  366.66   36.70
   5  13  -2  357.46   26.90
  -5  13   2  306.87   26.20
   5  13  -2  316.67   17.70
  -5  13   2  328.17   23.70
   4 -13  -2  151.88   27.80
  -4 -13   2  120.49   18.50
  -4 -13   2  127.39   23.60
   4 -13  -2  142.39   13.10
  -4  13   2  113.39   18.00
   4  13  -2  141.89   20.60
   4  13  -2  120.89   10.20
  -4  13   2  152.18   23.00
  -3 -13   2   58.49   16.10
  -3 -13   2   49.99   11.80
   3 -13  -2   69.39   16.80
   3 -13  -2   74.09    7.80
   3  13  -2   59.99    9.50
  -3  13   2   40.40   11.10
   3  13  -2   51.19   13.00
  -3  13   2   59.29   10.40
   2 -13  -2    0.20    3.30
  -2 -13   2    7.00    6.50
  -2 -13   2   11.90    5.40
   2 -13  -2   12.30    5.10
  -2  13   2    8.00    6.60
   2  13  -2   -1.50    5.70
   2  13  -2    7.20    2.70
  -2  13   2   -0.90    3.50
   1 -13  -2  975.80   58.29
  -1 -13   2  888.61   38.80
  -1 -13   2  885.51   53.59
   1 -13  -2  894.41   30.60
   1  13  -2  897.31   43.30
   1  13  -2  869.31   25.30
  -1  13   2  945.01   43.40
  -1  13   2  934.71   35.20
   0 -13   2   35.50    8.70
   0 -13   2   22.90   10.90
   0 -13  -2   22.00    5.50
   0 -13  -2   22.50   12.90
   0  13   2   14.80    7.80
   0  13   2   31.50    6.30
   0  13  -2   27.40    9.60
   0  13  -2   31.70    5.00
  -1 -13  -2   -2.00    5.20
   1 -13   2   -1.30    7.60
   1 -13   2    5.80    5.00
  -1 -13  -2    4.30    3.30
   1  13   2    7.00    6.60
  -1  13  -2    5.80    2.90
   1  13   2    0.60    3.20
  -1  13  -2    3.40    5.50
  -2 -13  -2  188.38   28.60
   2 -13   2  201.48   17.60
  -2 -13  -2  201.98   14.10
   2 -13   2  184.38   29.00
   2  13   2  171.18   14.70
   2  13   2  208.98   19.90
  -2  13  -2  204.98   21.40
  -2  13  -2  202.38   13.60
   3 -13   2  406.66   34.90
  -3 -13  -2  406.16   21.80
  -3 -13  -2  384.36   34.90
   3  13   2  405.16   28.50
  -3  13  -2  372.66   21.10
   3  13   2  374.56   22.40
  -3  13  -2  342.47   28.80
  -4 -13  -2   19.30    8.80
   4 -13   2   29.90    9.80
  -4 -13  -2    8.40    6.00
  -4  13  -2   15.10    6.30
  -4  13  -2   25.50   11.20
   4  13   2    1.40    5.10
   4  13   2   20.70    6.80
  -5 -13  -2    8.70   10.30
   5 -13   2   38.10   13.30
   5 -13   2    4.30    7.50
   5  13   2   27.20    7.80
  -5  13  -2    8.80    6.80
   5  13   2   18.80    6.50
  -5  13  -2   25.60    9.80
   5  13   2   22.40    9.40
   6 -13   2  181.68   28.30
  -6 -13  -2  174.48   21.20
   6 -13   2   99.29   18.60
   6  13   2  171.58   16.70
   6  13   2  171.78   18.20
   6  13   2  161.48   26.60
  -6  13  -2  161.88   37.80
  -6  13  -2  199.98   20.70
   7 -13   2  272.37   26.30
   7 -13   2  265.67   30.10
   7  13   2  250.57   20.90
  -7  13  -2  231.08   25.50
  -7  13  -2  243.88   26.10
   7  13   2  260.37   22.50
   7  13   2  193.68   21.60
  -7 -14   2   35.70   13.40
   7 -14  -2   39.10    8.80
  -7  14   2   34.90   10.80
  -7  14   2   42.10   12.70
   7  14  -2   24.90   11.70
   7  14  -2   19.90    8.80
   6 -14  -2    0.00    7.60
  -6 -14   2    6.80    7.80
  -6  14   2    5.10    5.40
   6  14  -2   -5.80    4.40
  -6  14   2   -5.90    6.20
  -5 -14   2    3.70    8.60
   5 -14  -2    3.30    8.90
  -5 -14   2    3.80   11.10
  -5  14   2    9.60    6.10
   5  14  -2    9.30    5.20
   5  14  -2   14.10    8.20
  -5  14   2   24.60    9.80
  -4 -14   2  429.26   37.50
   4 -14  -2  439.76   40.80
   4 -14  -2  427.66   23.80
  -4 -14   2  448.86   29.70
   4  14  -2  426.56   19.50
  -4  14   2  448.76   32.30
   4  14  -2  457.85   31.70
  -4  14   2  466.55   27.30
   3 -14  -2    7.90    4.00
   3 -14  -2    1.80    8.80
  -3 -14   2   15.20    7.50
  -3 -14   2   14.50    7.90
  -3  14   2   15.90    9.20
  -3  14   2   16.80    5.20
   3  14  -2   22.80    6.80
   3  14  -2    8.70    7.90
   2 -14  -2  383.46   20.40
   2 -14  -2  366.06   36.90
  -2 -14   2  402.76   26.20
  -2 -14   2  343.97   33.20
  -2  14   2  338.67   21.10
  -2  14   2  386.26   28.60
   2  14  -2  377.26   15.10
   2  14  -2  374.66   28.20
  -1 -14   2    0.20    6.80
   1 -14  -2    0.70    6.70
  -1 -14   2    1.90    4.70
  -1  14   2    9.30    3.90
  -1  14   2   -2.60    5.60
   1  14  -2    6.10    5.20
   1  14  -2    8.40    2.70
   0 -14   2  383.56   25.10
   0 -14  -2  382.56   20.30
   0 -14  -2  391.76   37.20
   0 -14   2  361.36   34.10
   0  14   2  408.26   22.40
   0  14  -2  385.76   15.40
   0  14  -2  408.86   30.70
   0  14   2  377.26   28.60
   1 -14   2   -6.60    5.60
   1 -14   2   -3.80    4.30
  -1 -14  -2   -5.20    5.50
  -1  14  -2   -4.40    4.60
  -1  14  -2    5.60    3.10
   1  14   2    1.30    3.80
   1  14   2   -2.40    4.60
   2 -14   2  214.88   33.70
  -2 -14  -2  178.18   28.90
  -2 -14  -2  153.68   13.10
   2 -14   2  142.49   16.50
  -2  14  -2  162.58   20.10
  -2  14  -2  189.78   12.70
   2  14   2  144.19   14.70
   2  14   2  166.88   19.00
  -3 -14  -2   88.89   21.90
   3 -14   2   35.00   11.90
  -3 -14  -2   49.50    9.60
   3 -14   2   42.80    9.40
  -3  14  -2   53.69    9.20
  -3  14  -2   57.69   14.10
   3  14   2   48.20   13.00
   4 -14   2  198.48   30.10
  -4 -14  -2  203.78   18.10
  -4 -14  -2  186.68   29.00
   4  14   2  248.08   41.50
  -4  14  -2  200.08   17.10
   4  14   2  185.48   17.70
  -4  14  -2  183.68   22.10
   5 -14   2    7.80    7.20
  -5 -14  -2   -1.60   12.40
   5  14   2   -8.20    6.60
   5  14   2    5.10    6.20
   5  14   2    1.50    5.20
  -5  14  -2   10.50    8.60
   6 -14   2   50.69   15.10
   6 -14   2   60.49   12.90
  -6 -14  -2   44.00   14.30
   6  14   2   61.89   12.10
   6  14   2   33.10   12.20
  -6  14  -2   37.50   13.10
  -6  14  -2   62.19   14.10
  -6 -15   2   21.80    9.50
   6 -15  -2   16.40   10.60
  -6 -15   2    9.80    8.10
   6 -15  -2   -1.80   11.90
  -6  15   2    7.20   10.30
  -6  15   2   12.60    6.90
   6  15  -2    3.70    7.30
   5 -15  -2   79.19   20.60
   5 -15  -2   89.09   23.00
  -5 -15   2   65.89   14.00
  -5 -15   2   75.19   16.90
  -5  15   2   58.19   12.40
   5  15  -2   83.99   16.60
  -5  15   2   61.69   15.30
   4 -15  -2    5.40    7.40
   4 -15  -2   27.00    7.60
  -4 -15   2    3.40    6.90
  -4 -15   2   13.70    9.50
  -4  15   2   11.40    6.00
   4  15  -2    6.10    8.40
  -4  15   2   15.90   10.20
  -3 -15   2    5.80    6.10
   3 -15  -2   14.40   11.80
  -3 -15   2   17.50    7.20
  -3  15   2    6.10    4.30
  -3  15   2   10.20   10.60
   2 -15  -2   53.39    9.30
  -2  15   2   19.10    9.00
  -2  15   2   35.80    7.60
   2  15  -2   48.10   15.80
   1 -15  -2  270.97   18.40
  -1 -15   2  209.08   31.60
   1 -15  -2  183.48   32.10
   1  15  -2  204.28   22.00
  -1  15   2  267.87   24.70
  -1  15   2  228.68   17.20
   0 -15   2   82.19   19.90
   0 -15  -2  111.29   25.90
   0  15   2  117.49   20.90
   0  15   2  157.18   13.90
   0  15  -2  105.79   19.00
   1 -15   2   22.10    6.90
  -1 -15  -2   38.50    7.90
   1 -15   2   14.20    6.40
  -1 -15  -2   -4.20    6.30
   1  15   2   16.40    6.10
  -2 -15  -2   25.00    6.50
   2 -15   2    4.30    5.70
   2 -15   2   -1.70    6.20
   2  15   2    0.10    6.40
   2  15   2    2.60    5.50
  -2  15  -2    6.90    9.00
  -3 -15  -2  139.09   15.10
  -3 -15  -2  118.29   25.20
   3 -15   2  140.89   15.30
   3 -15   2   78.99   32.40
   3  15   2  114.39   13.90
   3  15   2  157.78   23.40
  -3  15  -2  122.29   23.20
  -4 -15  -2  105.49   22.30
   4 -15   2  122.79   17.40
   4 -15   2  115.99   26.40
   4  15   2   95.39   18.60
  -4  15  -2  113.09   21.60
   4  15   2   77.49   13.20
  -5 -15  -2   13.20   10.30
   5 -15   2   18.70   11.50
  -5  15  -2  -15.40    7.90
   5  15   2    7.70    6.00
   5  15   2    2.20    6.40
  -5 -16   2   73.19   19.80
   5 -16  -2   71.19   17.10
  -5 -16   2   92.09   16.50
   5  16  -2  100.79   19.20
  -5  16   2   59.59   15.40
  -5  16   2   81.39   13.40
   4 -16  -2   63.49   20.40
  -4 -16   2   53.89   15.00
  -4 -16   2   68.89   15.70
  -4  16   2   52.09   14.90
  -4  16   2   58.79   11.80
   4  16  -2   55.09   15.60
   3 -16  -2   84.69   21.60
  -3 -16   2  112.59   25.30
  -3 -16   2   75.59   14.60
  -3  16   2  101.59   20.10
  -3  16   2   81.49   12.90
   3  16  -2   97.49   19.40
  -2 -16   2    5.50   11.00
  -2 -16   2   13.10    8.50
   2 -16  -2    8.70   10.30
  -2  16   2   17.20    5.80
  -2  16   2   12.00    8.40
   2  16  -2   10.00    6.90
  -1 -16   2    0.40    9.20
   1 -16  -2    0.90    9.30
  -1 -16   2   10.70    8.80
   1  16  -2   -2.30    6.30
  -1  16   2    6.40    8.40
   0 -16   2   31.80   12.10
   0 -16  -2   23.20   14.00
   0 -16   2   35.60   10.60
   0  16   2   34.80    8.20
   0  16   2   40.20   12.70
   0  16  -2   35.10   12.60
   1 -16   2  115.29   25.70
   1 -16   2  125.39   17.70
  -1 -16  -2  165.48   31.30
  -1  16  -2  126.19   22.90
   1  16   2  136.69   22.20
   2 -16   2   49.40   14.30
   2 -16   2   82.29   15.70
  -2 -16  -2   64.39   18.10
   2  16   2   44.50   14.20
   2  16   2   47.60   10.20
  -2  16  -2   38.10   13.20
  -3 -16  -2  -20.00    9.70
   3 -16   2   21.70    8.00
   3 -16   2  -15.70    9.00
   3  16   2    4.90    6.00
   3  16   2   16.90    8.30
  -3  16  -2    4.90    8.70
   4 -16   2   10.70    8.10
  -4 -16  -2  -12.50    6.70
   4 -16   2   15.30   11.60
   4  16   2    2.70    6.70
  -4  16  -2   -0.90    8.40
  -3 -17   2   -1.00    9.90
   3 -17  -2    5.10   11.30
  -3 -17   2    0.90   11.40
  -3  17   2    7.70    8.70
   3  17  -2    5.50    7.30
   2 -17  -2  219.38   36.20
  -2 -17   2  217.88   33.90
  -2  17   2  227.08   26.20
   2  17  -2  218.08   25.50
  -1 -17   2   -7.40    8.20
   1 -17  -2   20.20   14.80
  -1 -17   2  -15.20    9.30
   1  17  -2   -0.60    5.80
  -1  17   2    0.60    8.70
   0 -17   2   29.70   15.90
   0 -17  -2   67.89   21.80
   0 -17   2   43.80   13.30
   0  17  -2   13.40    9.50
   0  17   2   51.49   15.40
  -1 -17  -2   15.00   12.90
   1 -17   2   32.10    9.90
   1 -17   2    2.20   10.00
   1  17   2   17.80    8.60
  -1  17  -2   16.10    9.90
   2 -17   2  130.89   26.20
   2 -17   2   96.49   17.60
  -2 -17  -2  119.29   25.00
   2  17   2  108.49   22.70
  -2  17  -2  115.79   21.10
 -12   0   3   -6.10   11.40
  12   0  -3   -5.70    9.90
  12   0  -3    8.30    6.90
  11   0  -3   30.10    9.80
 -11   0   3    1.70    9.90
  11   0  -3   -1.30    5.80
  10   0  -3    5.30    6.30
 -10   0   3   -0.60    4.90
  10   0  -3    6.70    7.50
   9   0  -3   -0.80    4.10
  -9   0   3    3.30    3.90
  -9   0   3   -7.60    2.90
   9   0  -3   11.70    7.00
   8   0  -3   -0.70    4.70
   8   0  -3    0.70    3.30
  -8   0   3    0.60    3.60
  -8   0   3   -2.70    3.00
   8   0  -3   -1.30    4.20
   7   0  -3   -1.70    1.60
   7   0  -3   -1.70    3.30
  -7   0   3   -2.70    2.70
   7   0  -3    2.80    5.20
  -7   0   3    3.20    2.30
   6   0  -3    0.20    3.40
   6   0  -3    1.30    1.50
  -6   0   3   -3.20    1.60
  -6   0   3   -5.10    2.30
  -6   0   3   -2.00    2.00
  -5   0   3    2.70    2.50
  -5   0   3    0.20    1.10
  -5   0   3    3.40    2.70
   5   0  -3    6.50    5.10
  -4   0   3   -1.00    1.00
  -4   0   3   -0.30    0.90
   4   0  -3    2.40    2.80
   3   0  -3   -0.10    2.60
  -3   0   3    0.90    1.70
  -3   0   3    4.50    2.20
  -2   0   3    1.40    1.70
   2   0  -3   -0.70    2.30
   2   0  -3    1.10    1.40
  -2   0   3    2.20    1.60
   2   0  -3    1.10    0.80
   2   0  -3    4.90    2.00
  -2   0   3    3.70    2.60
  -2   0   3    1.90    0.90
  -1   0   3    0.80    1.00
  -1   0   3    4.90    1.80
   1   0  -3    1.60    1.10
   1   0  -3    2.00    1.30
   1   0  -3    4.20    2.20
   1   0  -3    2.30    1.10
   0   0   3    0.80    1.10
   0   0   3   -1.10    1.00
   0   0  -3    0.30    0.90
   0   0  -3   -1.30    1.10
   0   0   3    1.20    1.00
   0   0  -3    0.40    1.40
   0   0  -3    1.50    1.50
   0   0   3    0.40    1.10
   1   0   3   -0.90    1.80
   1   0   3    1.40    0.80
  -1   0  -3   -1.40    1.80
  -1   0  -3    1.10    1.40
  -1   0  -3    0.90    0.90
   1   0   3    2.60    2.30
  -1   0  -3    0.70    1.50
   1   0   3   -1.90    1.40
  -2   0  -3   -3.70    1.50
  -2   0  -3    4.10    2.70
   2   0   3    0.40    1.80
   3   0   3   -0.20    2.10
  -3   0  -3    2.50    2.60
  -3   0  -3   -2.00    2.00
   4   0   3    2.40    1.20
   4   0   3    0.60    1.10
   4   0   3    1.20    2.80
  -4   0  -3   -0.80    3.30
  -4   0  -3   -0.90    3.40
  -5   0  -3   -0.60    3.00
   5   0   3   -2.60    1.40
   5   0   3    3.70    3.50
  -5   0  -3   -1.00    3.00
   6   0   3    1.80    2.00
   6   0   3   -0.20    2.20
  -6   0  -3   -0.10    3.80
   6   0   3   -3.00    4.10
  -6   0  -3    3.20    4.80
   7   0   3    1.70    5.00
   7   0   3   -0.80    2.30
  -7   0  -3    0.20    4.20
   7   0   3    2.30    4.10
  -8   0  -3    3.70    5.30
   8   0   3   -1.10    3.90
   8   0   3    3.70    2.70
  -8   0  -3  -10.30    4.80
   9   0   3   -0.40    4.90
  -9   0  -3    3.20    6.20
  10   0   3    7.70    7.10
 -10   0  -3   10.10   10.10
 -10   0  -3   25.00   11.80
  11   0   3   -8.80    6.40
 -11   0  -3  -12.40    8.70
  12  -1  -3   42.40   13.60
 -12  -1   3   49.20   16.00
  12  -1  -3   41.70   11.80
 -12   1   3   23.10   10.90
  12   1  -3   48.40   12.90
  11  -1  -3   20.40    9.40
 -11  -1   3   21.90   11.70
  11  -1  -3    4.30    7.20
  11   1  -3   12.80    8.40
 -11   1   3    2.40    6.80
  11   1  -3   17.20    8.10
 -10  -1   3   -1.60    5.80
  10  -1  -3    1.20    5.90
  10  -1  -3   -1.70    4.10
 -10   1   3    9.60    6.90
  10   1  -3   -9.60    4.70
  -9  -1   3  115.69   19.90
  -9  -1   3   95.09    8.70
   9  -1  -3   90.59   15.50
   9  -1  -3   64.09   13.10
   9   1  -3   59.79   12.90
  -9   1   3   63.59   14.60
   9   1  -3   82.99   14.20
  -9   1   3   74.29    8.80
  -8  -1   3   88.19    8.80
   8  -1  -3   89.69    6.00
   8  -1  -3   78.69   14.10
  -8  -1   3   77.49   15.10
   8  -1  -3   87.99   14.40
  -8   1   3   95.69    8.80
   8   1  -3   83.09   13.50
   8   1  -3  104.49   15.90
  -8   1   3   78.29   15.90
   8   1  -3   83.59    6.40
   7  -1  -3   34.30    9.30
   7  -1  -3   31.90    8.40
  -7  -1   3   27.50    8.20
  -7  -1   3   22.70    4.70
  -7  -1   3   43.10   10.60
   7   1  -3   25.30    7.20
   7   1  -3   19.40    7.70
  -7   1   3   24.20    7.00
   7   1  -3   34.40    7.60
  -7   1   3   28.80    5.20
  -6  -1   3  250.57   19.30
   6  -1  -3  281.47    9.30
  -6  -1   3  285.17   20.40
   6  -1  -3  264.67   17.30
  -6  -1   3  284.97   12.70
   6  -1  -3  267.77   18.90
   6   1  -3  279.17   18.80
  -6   1   3  252.97   18.80
   6   1  -3  271.07   10.30
  -6   1   3  290.07   12.10
   5  -1  -3  286.67   18.10
  -5  -1   3  237.78   16.30
  -5  -1   3  238.78   10.00
  -5  -1   3  235.78   16.90
   5  -1  -3  263.57    7.60
  -5   1   3  264.67   17.40
  -5   1   3  272.47   17.30
   5   1  -3  240.68    8.80
   5   1  -3  253.47   16.00
  -4  -1   3  190.38   12.60
   4  -1  -3  172.68   13.00
  -4  -1   3  194.18   14.10
   4   1  -3  208.58   13.00
  -4   1   3  190.38   13.40
  -4   1   3  199.78   13.20
   4   1  -3  174.88    6.50
   4   1  -3  181.88    5.50
  -4   1   3  178.38    6.50
  -4   1   3  186.48    6.10
  -3  -1   3  503.55   18.50
   3  -1  -3  493.85   21.10
  -3  -1   3  525.95   21.30
   3   1  -3  488.35   13.50
  -3   1   3  470.05   12.50
  -3   1   3  504.85   11.00
   3   1  -3  507.35   11.60
  -3   1   3  503.35   19.70
   3   1  -3  510.15   19.70
  -3   1   3  522.75   19.30
   2  -1  -3 1586.44   37.10
   2  -1  -3 1591.34   40.80
   2  -1  -3 1489.85   36.20
  -2  -1   3 1560.44   31.30
  -2  -1   3 1610.74   39.90
  -2  -1   3 1461.95   36.60
   2   1  -3 1653.33   35.60
  -2   1   3 1502.75   39.10
   2   1  -3 1543.45   32.50
  -2   1   3 1570.64   37.10
  -2   1   3 1583.94   37.50
   2   1  -3 1638.24   38.60
  -2   1   3 1547.05   34.20
   2   1  -3 1559.84   38.90
   1  -1  -3  756.52   18.80
   1  -1  -3  798.32   23.50
  -1  -1   3  767.72   18.10
   1  -1  -3  779.72   20.30
   1  -1  -3  779.42   23.40
  -1  -1   3  777.62   20.60
  -1  -1   3  795.12   22.30
  -1  -1   3  771.42   19.80
   1   1  -3  745.13   21.40
  -1   1   3  765.22   20.40
  -1   1   3  764.12   22.20
   1   1  -3  764.92   17.90
  -1   1   3  774.72   19.30
   1   1  -3  775.02   20.40
   1   1  -3  782.72   21.00
  -1   1   3  776.12   22.60
   0  -1   3   33.30    5.10
   0  -1   3   34.40    4.00
   0  -1   3   30.70    4.40
   0  -1  -3   32.80    3.00
   0  -1  -3   30.60    5.30
   0  -1  -3   35.90    3.60
   0   1   3   36.20    3.10
   0   1   3   32.60    3.80
   0   1  -3   33.80    3.80
   0   1   3   35.30    5.50
   0   1  -3   42.20    4.90
   0   1  -3   31.80    3.30
   0   1   3   32.20    4.30
  -1  -1  -3    5.60    2.90
  -1  -1  -3    9.40    2.50
   1  -1   3   10.70    2.90
  -1  -1  -3   10.50    2.20
   1  -1   3   12.30    3.70
  -1  -1  -3   10.70    3.90
   1  -1   3    6.20    2.90
  -1   1  -3    9.60    3.30
  -1   1  -3   14.70    3.80
   1   1   3   12.90    3.20
   1   1   3    6.60    3.10
   1   1   3   12.10    2.50
  -1   1  -3    9.50    1.60
   1   1   3    9.40    3.40
  -1   1  -3   10.50    3.10
  -1   1  -3    8.80    1.80
   2  -1   3   89.39    3.10
  -2  -1  -3   85.19    4.40
  -2  -1  -3   92.69    9.80
   2  -1   3   84.59    7.80
  -2  -1  -3   84.39    9.30
  -2   1  -3  108.19    9.70
   2   1   3   85.89    4.60
  -2   1  -3   97.29    9.00
  -2   1  -3   86.89    3.20
   2   1   3   86.49    7.10
   3  -1   3 1622.54   31.40
  -3  -1  -3 1657.73   51.89
  -3   1  -3 1652.33   48.70
  -3   1  -3 1627.44   51.19
  -3   1  -3 1645.64   30.20
   3   1   3 1578.04   34.70
   3   1   3 1620.54   43.70
  -4  -1  -3   41.20    9.60
   4  -1   3   38.20    7.40
  -4  -1  -3   38.20    9.30
   4  -1   3   37.90    2.70
   4  -1   3   41.30    3.50
  -4   1  -3   42.70    9.50
   4   1   3   39.50    4.00
   4   1   3   41.30    3.70
  -4   1  -3   41.20    8.70
   4   1   3   29.80    6.60
   5  -1   3   26.20    3.50
  -5  -1  -3   21.60    6.00
   5  -1   3   12.70    3.00
  -5  -1  -3   14.70    5.50
   5  -1   3   15.20    6.20
  -5   1  -3   28.40    8.00
   5   1   3   19.90    3.90
  -5   1  -3   21.20    7.60
   5   1   3   22.50    6.80
   5   1   3   25.20    4.30
   6  -1   3   59.19    5.60
   6  -1   3   77.99   13.80
  -6  -1  -3   46.70   11.00
  -6  -1  -3   61.09   14.30
   6  -1   3   71.59    5.80
   6   1   3   60.19    6.40
  -6   1  -3   40.60   10.90
   6   1   3   59.19    6.00
  -6   1  -3   74.49   14.10
   6   1   3   75.39   13.00
  -7  -1  -3  144.29   23.90
   7  -1   3  108.29   16.80
   7  -1   3  126.19    8.40
   7   1   3  119.69    8.40
  -7   1  -3  112.69   20.30
   7   1   3  128.19   14.90
   7   1   3  118.59    9.50
   8  -1   3   -6.60    3.60
  -8  -1  -3    0.10    7.30
   8  -1   3    6.10    2.90
   8   1   3    3.40    3.00
  -8   1  -3   -7.30    3.40
  -8   1  -3   -4.30    5.70
   8   1   3   -4.90    3.30
   9  -1   3   15.30    6.80
  -9  -1  -3    6.00   10.30
   9   1   3   -3.50    5.20
  -9   1  -3    7.20    7.10
  -9   1  -3   -1.80   11.70
  10  -1   3   68.19   16.20
 -10  -1  -3   46.60   16.80
 -10  -1  -3   77.19   16.60
  10   1   3   51.19   13.20
 -10   1  -3   50.19   14.90
 -10   1  -3   51.09   17.10
  11  -1   3   49.60   15.90
 -11  -1  -3    6.20   15.30
 -11  -1  -3   39.40   18.20
  11   1   3   36.00   11.60
 -11   1  -3   40.10   19.00
 -11   1  -3   25.40   14.90
 -12  -2   3    7.20    8.80
  12  -2  -3    2.90    5.60
  12  -2  -3   15.90   11.80
 -12   2   3   29.90   14.20
  12   2  -3   18.10   10.90
  12   2  -3   -9.90    8.30
  11  -2  -3  104.79   18.30
 -11  -2   3   65.29   18.00
  11  -2  -3   81.99   17.00
  11   2  -3   66.99   16.00
  11   2  -3   52.69   13.80
 -11   2   3   75.39   20.20
 -10  -2   3   13.90    9.40
  10  -2  -3   14.50    7.30
 -10   2   3   20.10    8.30
  10   2  -3   -4.40    7.30
  10   2  -3   11.40    6.70
   9  -2  -3  121.19   19.40
  -9  -2   3   97.89   19.00
  -9  -2   3  126.69   10.70
   9  -2  -3  146.79   16.90
   9   2  -3  151.58   16.20
  -9   2   3  127.29   10.40
   9   2  -3  105.69   16.70
  -9   2   3  108.89   19.70
  -8  -2   3  587.94   37.30
   8  -2  -3  687.03   33.90
  -8  -2   3  679.73   25.80
   8  -2  -3  653.03   35.20
   8  -2  -3  620.74   18.70
  -8   2   3  704.63   38.90
   8   2  -3  635.04   33.20
   8   2  -3  695.13   34.60
  -8   2   3  668.33   24.80
   8   2  -3  633.24   21.20
  -7  -2   3  509.25   21.30
   7  -2  -3  518.25   15.90
  -7  -2   3  529.95   31.60
   7  -2  -3  535.45   30.30
  -7  -2   3  522.65   30.90
   7  -2  -3  508.55   26.90
  -7   2   3  529.35   19.90
  -7   2   3  547.25   31.30
   7   2  -3  567.54   28.50
   7   2  -3  492.75   18.30
   6  -2  -3  401.96   24.60
  -6  -2   3  407.96   24.90
   6  -2  -3  393.86   21.20
  -6  -2   3  368.96   23.30
  -6  -2   3  388.66   17.20
   6   2  -3  378.56   21.60
  -6   2   3  427.06   24.80
   6   2  -3  379.36   15.10
  -6   2   3  401.56   15.40
   5  -2  -3  228.08    8.40
   5  -2  -3  207.78   16.20
   5  -2  -3  231.68   14.30
  -5  -2   3  254.27   12.40
  -5  -2   3  229.08   16.50
  -5  -2   3  236.48   16.50
   5   2  -3  261.77   14.00
   5   2  -3  208.88   14.80
  -5   2   3  240.88   16.30
  -5   2   3  231.98    9.90
   4  -2  -3  834.52   32.40
  -4  -2   3  867.31   32.50
  -4  -2   3  833.22   29.80
   4  -2  -3  846.52   27.10
  -4   2   3  846.02   20.90
   4   2  -3  862.61   20.20
  -4   2   3  848.22   29.80
   4   2  -3  855.61   25.00
   4   2  -3  835.92   28.90
  -4   2   3  831.42   23.90
   3  -2  -3   25.00    5.90
  -3  -2   3   23.50    5.60
   3  -2  -3   34.30    7.10
  -3   2   3   20.20    4.60
   3   2  -3   29.10    4.80
   3   2  -3   22.10    2.70
  -3   2   3   25.40    2.70
   3   2  -3   23.20    5.00
  -3   2   3   26.10    5.00
   3   2  -3   22.90    3.90
  -3   2   3   32.10    5.00
  -2  -2   3  788.92   21.00
  -2  -2   3  841.62   26.40
   2  -2  -3  841.62   28.70
   2  -2  -3  832.02   24.50
   2  -2  -3  785.92   22.50
  -2  -2   3  815.62   19.80
   2   2  -3  793.92   20.30
   2   2  -3  789.02   20.50
  -2   2   3  783.92   24.60
  -2   2   3  820.52   24.00
  -2   2   3  819.52   22.60
   2   2  -3  855.31   24.70
   1  -2  -3  190.48    9.00
  -1  -2   3  193.58   10.20
   1  -2  -3  211.28   12.20
   1  -2  -3  205.78    6.80
  -1  -2   3  232.78   11.50
  -1  -2   3  180.08    6.90
  -1  -2   3  211.18    9.20
   1  -2  -3  202.68   12.10
   1   2  -3  215.78   10.50
  -1   2   3  196.08    9.50
  -1   2   3  204.28    7.10
  -1   2   3  196.48   11.30
   1   2  -3  207.68    6.30
   1   2  -3  209.88   11.20
   1   2  -3  206.78    9.60
  -1   2   3  212.68   12.10
   0  -2   3 2073.09   46.80
   0  -2   3 2068.79   46.50
   0  -2  -3 2163.88   54.89
   0  -2  -3 2036.20   44.60
   0  -2  -3 2093.69   39.70
   0  -2   3 2013.80   43.00
   0  -2   3 2083.59   39.80
   0  -2   3 2007.20   47.20
   0   2  -3 2028.70   47.20
   0   2   3 2092.59   40.20
   0   2   3 2035.20   52.49
   0   2  -3 2151.28   48.10
   0   2   3 2026.20   44.90
   0   2   3 2017.70   47.80
  -1  -2  -3  574.34   15.80
   1  -2   3  596.34   20.90
  -1  -2  -3  569.54   19.30
   1  -2   3  553.84   18.60
   1  -2   3  567.14   17.40
  -1  -2  -3  585.94   25.70
  -1   2  -3  580.44   21.30
   1   2   3  587.94   16.70
  -1   2  -3  547.55   17.90
   1   2   3  553.74   18.30
  -1   2  -3  565.04   19.90
   1   2   3  531.55   18.30
  -2  -2  -3  986.10   26.80
  -2  -2  -3  993.00   37.60
   2  -2   3 1015.90   25.40
   2  -2   3 1018.20   31.90
  -2  -2  -3  956.70   26.40
  -2  -2  -3 1028.80   38.30
   2   2   3 1002.70   27.60
  -2   2  -3  982.80   25.10
   2   2   3  968.10   26.90
  -2   2  -3 1014.60   33.00
  -2   2  -3 1015.00   33.00
  -3  -2  -3  406.76   24.70
   3  -2   3  442.56   14.70
  -3  -2  -3  439.76   14.90
  -3  -2  -3  440.36   25.30
   3  -2   3  441.06   21.10
  -3   2  -3  462.15   22.20
  -3   2  -3  466.45   23.40
   3   2   3  432.36   16.30
  -3   2  -3  418.76   13.30
   3   2   3  472.35   19.10
   4  -2   3  146.89   13.30
  -4  -2  -3  181.68   17.10
   4  -2   3  167.18    8.90
  -4  -2  -3  110.49   13.90
   4   2   3  161.28    7.90
  -4   2  -3  146.89   14.50
  -4   2  -3  157.78    7.20
   4   2   3  174.98   12.90
  -4   2  -3  155.28   13.90
   4   2   3  168.38   10.90
  -5  -2  -3  444.76   30.90
  -5  -2  -3  450.05   29.50
   5  -2   3  439.66   16.60
   5  -2   3  498.05   26.30
  -5   2  -3  484.15   29.80
   5   2   3  450.55   15.80
   5   2   3  456.15   23.70
  -5   2  -3  444.36   13.70
  -5   2  -3  455.35   26.10
   5   2   3  441.06   18.60
   6  -2   3    6.70    3.00
  -6  -2  -3    1.80    4.30
   6  -2   3    4.40    4.90
  -6  -2  -3    3.30    4.20
   6   2   3    3.50    3.10
  -6   2  -3   16.60    5.90
  -6   2  -3   10.90    6.50
   6   2   3    1.80    3.90
   6   2   3    8.20    4.90
  -6   2  -3    2.00    2.40
   7  -2   3   88.19   15.90
   7  -2   3   90.49    7.20
  -7  -2  -3   96.79   20.00
   7  -2   3   93.39    7.90
  -7   2  -3   83.49   16.90
   7   2   3   81.99    8.00
   7   2   3   85.99   14.40
   8  -2   3  218.48   11.60
   8  -2   3  212.08   21.40
  -8  -2  -3  220.78   26.90
  -8  -2  -3  231.08   27.10
   8   2   3  225.08   20.90
  -8   2  -3  219.38   22.50
   8   2   3  216.28   12.80
  -8   2  -3  208.68   24.70
   9  -2   3  123.09   20.50
  -9  -2  -3  118.19   23.40
  -9  -2  -3  139.39   23.40
  -9   2  -3  138.79   25.10
   9   2   3  131.99   19.40
  -9   2  -3  113.19   20.90
 -10  -2  -3   45.40   17.30
 -10  -2  -3   62.99   16.10
  10  -2   3   57.59   15.40
 -10   2  -3   90.39   21.00
  10   2   3   51.39   14.60
 -10   2  -3   42.90   15.90
 -11  -2  -3   81.99   23.00
 -11  -2  -3   45.40   18.20
  11  -2   3   87.19   20.50
 -11   2  -3   71.39   19.60
 -11   2  -3   75.29   20.30
  11   2   3   79.09   19.70
 -12  -3   3   53.49   18.30
  12  -3  -3   47.90   13.00
  12  -3  -3   66.49   15.70
  12   3  -3   56.59   15.70
 -12   3   3   54.59   18.10
  12   3  -3   65.09   15.50
  11  -3  -3    5.40    7.30
  11  -3  -3   -1.80    8.90
 -11  -3   3   -9.10    7.90
 -11   3   3   17.60   12.20
  11   3  -3  -11.60    4.40
  11   3  -3   10.30    8.80
  10  -3  -3    6.30    6.50
 -10  -3   3    6.90    7.60
  10  -3  -3    1.20    6.50
 -10   3   3   12.40    8.20
  10   3  -3   11.10    7.70
  10   3  -3    1.70    6.30
   9  -3  -3  436.56   29.00
  -9  -3   3  345.37   30.80
   9  -3  -3  386.86   27.30
  -9   3   3  387.26   19.80
   9   3  -3  397.86   27.30
   9   3  -3  410.46   27.70
  -9   3   3  387.76   31.40
   8  -3  -3  127.59   14.60
  -8  -3   3  135.99   16.40
   8  -3  -3  138.59   16.80
  -8  -3   3  128.89   12.00
  -8  -3   3  161.08   19.50
   8   3  -3  119.19   16.80
   8   3  -3  123.29   14.70
  -8   3   3  132.29   10.40
  -8   3   3  140.39   16.90
  -7  -3   3   11.80    5.50
  -7  -3   3    6.80    3.30
  -7  -3   3   25.00    8.10
   7  -3  -3   12.50    6.20
   7  -3  -3   16.40    5.80
   7  -3  -3    5.60    3.10
  -7   3   3   16.00    4.40
  -7   3   3    8.70    3.90
   7   3  -3    4.10    4.80
  -6  -3   3   14.20    4.20
  -6  -3   3   23.70    7.40
   6  -3  -3   17.90    7.10
  -6  -3   3   14.90    6.40
   6  -3  -3   19.40    6.40
   6  -3  -3   10.70    3.00
   6   3  -3   15.80    4.20
  -6   3   3   16.50    3.80
  -6   3   3   13.70    5.40
   6   3  -3   19.10    6.40
  -5  -3   3 2295.07   65.99
  -5  -3   3 2197.08   62.99
   5  -3  -3 2140.69   46.60
   5  -3  -3 2202.18   56.99
   5  -3  -3 2266.07   66.49
  -5   3   3 2219.78   49.70
  -5   3   3 2119.19   60.99
   5   3  -3 2323.57   59.69
   5   3  -3 2124.99   55.29
   5   3  -3 2255.27   47.90
   4  -3  -3  144.59   22.80
   4  -3  -3  155.58   10.40
  -4  -3   3  159.38   13.00
   4   3  -3  152.68   13.50
   4   3  -3  165.98   11.60
  -4   3   3  158.88   11.80
   4   3  -3  153.98    7.90
  -4   3   3  153.18   10.60
  -4   3   3  164.68    8.50
  -3  -3   3  113.09   10.00
   3  -3  -3  105.99   10.80
   3  -3  -3   93.29    7.90
  -3  -3   3  110.29    8.20
  -3   3   3  121.69    6.80
  -3   3   3  110.99    9.00
   3   3  -3  110.19    7.50
   3   3  -3  111.39    9.10
  -3   3   3  102.09    8.40
   3   3  -3  117.99    6.90
   3   3  -3  130.39    9.50
  -2  -3   3   12.00    2.40
  -2  -3   3    6.90    3.00
  -2  -3   3   11.90    3.70
   2  -3  -3   13.50    4.00
  -2  -3   3    5.80    2.20
   2  -3  -3    9.70    2.50
   2  -3  -3    6.00    3.50
   2  -3  -3   10.80    2.30
   2   3  -3   13.00    3.40
   2   3  -3    9.00    1.90
  -2   3   3   10.10    3.90
  -2   3   3    8.70    3.00
  -1  -3   3   17.50    3.80
   1  -3  -3   17.40    5.20
   1  -3  -3   23.40    4.70
  -1  -3   3   21.90    1.50
   1  -3  -3   19.70    1.50
   1  -3  -3   21.90    1.70
   1  -3  -3   21.80    5.50
  -1  -3   3   20.10    3.90
  -1  -3   3   23.80    5.00
   1   3  -3   27.80    4.80
   1   3  -3   21.60    6.60
   1   3  -3   22.80    1.40
  -1   3   3   17.40    3.60
  -1   3   3   21.80    5.00
   0  -3  -3    1.80    2.50
   0  -3  -3   -0.60    1.60
   0  -3   3    1.70    1.50
   0  -3  -3   -0.20    1.80
   0  -3   3    0.30    1.20
   0  -3   3    0.90    0.70
   0   3   3    1.30    2.00
   0   3  -3    1.80    0.90
   0   3  -3    1.50    2.80
   0   3   3    0.90    0.60
   0   3  -3   -0.10    1.70
   0   3   3    0.50    0.50
   0   3   3   -0.70    1.50
   1  -3   3 4411.06   93.59
   1  -3   3 4355.26   91.49
   1  -3   3 4524.75   90.99
  -1  -3  -3 4545.15  105.39
   1   3   3 4295.17   93.19
  -1   3  -3 4355.86   89.09
   1   3   3 4314.67   85.59
   1   3   3 4448.46   83.79
  -1   3  -3 4481.95   94.09
  -1   3  -3 4279.77   92.09
   1   3   3 4493.45   89.79
  -2  -3  -3  482.75   19.60
  -2  -3  -3  483.95   26.70
   2  -3   3  477.75   18.40
   2  -3   3  459.65   20.60
  -2  -3  -3  479.15   25.70
  -2   3  -3  473.65   21.30
   2   3   3  456.45   19.20
  -2   3  -3  478.55   20.40
   2   3   3  492.25   16.90
  -2   3  -3  454.65   18.00
  -3  -3  -3 2136.59   69.49
   3  -3   3 2089.49   57.09
  -3  -3  -3 2063.69   50.39
   3  -3   3 2125.89   50.59
  -3  -3  -3 2102.89   66.59
  -3   3  -3 2040.60   48.30
   3   3   3 2152.98   51.29
   3   3   3 2000.00   51.99
  -3   3  -3 2162.48   59.19
  -3   3  -3 2029.00   64.69
  -4  -3  -3    8.80    5.40
  -4  -3  -3    0.50    1.60
  -4  -3  -3   11.40    5.30
   4  -3   3    5.70    4.70
   4  -3   3    6.00    2.60
  -4   3  -3    1.40    2.30
   4   3   3    4.60    3.20
  -4   3  -3    3.00    2.20
  -4   3  -3    7.40    3.60
   4   3   3    1.30    2.60
   5  -3   3   35.90    9.00
   5  -3   3   20.70    4.40
  -5  -3  -3   21.70    7.80
  -5  -3  -3   10.90    6.50
  -5   3  -3   26.40    4.60
   5   3   3   24.10    7.30
   5   3   3   25.20    4.70
  -5   3  -3   16.20    6.70
  -5   3  -3   19.20    6.70
   6  -3   3  272.37   21.40
   6  -3   3  252.37   14.20
  -6  -3  -3  236.48   24.00
   6   3   3  253.47   18.70
  -6   3  -3  260.57   23.50
  -6   3  -3  250.17   11.60
   6   3   3  263.07   13.40
  -7  -3  -3  134.89   24.40
   7  -3   3  132.49   10.30
   7  -3   3  118.99   17.90
  -7  -3  -3  137.19   25.30
  -7   3  -3  125.59    8.50
   7   3   3  131.99   10.30
   7   3   3  134.79   15.00
  -7   3  -3  164.88   20.10
   8  -3   3    0.00    3.60
   8  -3   3    6.70    7.60
  -8  -3  -3    3.10    8.30
  -8   3  -3    8.60    5.70
   8   3   3    1.00    3.70
  -8   3  -3    7.70    9.80
   8   3   3   12.90    7.30
  -9  -3  -3    4.90    8.50
  -9  -3  -3    3.20    8.60
   9  -3   3   -3.30    7.10
  -9   3  -3   14.80    9.60
  -9   3  -3   -8.80    4.60
   9   3   3    3.70    8.00
  10  -3   3  138.79   24.00
 -10  -3  -3  145.49   29.30
 -10  -3  -3  152.68   25.00
 -10   3  -3  162.78   24.90
 -10   3  -3  144.99   27.30
  10   3   3  123.09   20.40
 -11  -3  -3    5.50   19.30
  11  -3   3    1.30    7.90
  11   3   3   -5.00    7.90
 -11   3  -3  -11.80    9.50
 -11   3  -3    5.10   13.00
  11  -4  -3   12.80   11.90
 -11  -4   3   21.60   11.30
  11  -4  -3    8.70    7.80
  11   4  -3   21.30   11.40
  11   4  -3   18.50    8.60
 -11   4   3    9.90    8.40
  10  -4  -3    9.20    7.90
  10  -4  -3    0.80    7.20
 -10  -4   3   11.60    7.60
  10   4  -3   12.80    7.40
  10   4  -3    7.30    6.20
  10   4  -3   13.90    5.10
 -10   4   3   22.70    9.90
   9  -4  -3  147.19   20.40
  -9  -4   3  122.99   21.30
   9  -4  -3  115.89   18.30
  -9   4   3  134.59   21.50
   9   4  -3  142.69   16.50
   9   4  -3  139.69   10.00
  -9   4   3  134.99   12.10
  -8  -4   3  253.17   24.00
   8  -4  -3  259.07   22.40
   8  -4  -3  281.17   21.60
  -8  -4   3  284.97   24.60
   8   4  -3  249.97   20.30
   8   4  -3  250.37   12.80
  -8   4   3  287.97   24.30
  -8   4   3  229.68   15.10
  -7  -4   3   28.50    9.30
   7  -4  -3   30.60    9.40
  -7  -4   3   19.00    8.00
   7  -4  -3   18.90    7.00
   7   4  -3   16.00    5.90
  -7   4   3   22.40    5.80
   7   4  -3   22.00    5.10
  -7   4   3   25.90    8.50
  -6  -4   3  190.48   17.50
  -6  -4   3  167.58   16.30
   6  -4  -3  160.08   16.80
   6  -4  -3  172.18   14.60
   6   4  -3  193.98   15.70
   6   4  -3  179.68   10.30
  -6   4   3  159.68   14.90
  -6   4   3  173.48   11.00
  -5  -4   3   72.89   12.40
   5  -4  -3   60.49    9.10
  -5  -4   3   59.59   10.90
   5  -4  -3   72.59   13.60
   5   4  -3   67.09    6.40
   5   4  -3   65.39   10.10
  -5   4   3   74.89    6.90
  -5   4   3   76.39    9.40
  -4  -4   3 2447.35   66.69
   4  -4  -3 2467.95   70.29
   4   4  -3 2397.06   53.39
  -4   4   3 2448.16   53.89
  -4   4   3 2371.56   61.79
   4   4  -3 2333.27   60.29
  -3  -4   3   89.09   13.30
   3  -4  -3   75.89   11.60
  -3  -4   3   78.99    7.20
   3  -4  -3   72.29    7.10
   3  -4  -3   75.09    6.30
  -3  -4   3   76.69    8.60
  -3   4   3   75.19    6.20
   3   4  -3   78.29    6.70
  -3   4   3   72.09    7.60
   3   4  -3   66.99    5.80
   2  -4  -3  333.57   20.00
  -2  -4   3  333.67   12.50
  -2  -4   3  366.66   17.60
   2  -4  -3  355.76   12.60
   2  -4  -3  357.06   11.60
  -2  -4   3  347.47   18.60
   2   4  -3  332.77   10.80
  -2   4   3  347.27   15.40
   2   4  -3  341.17   14.40
   1  -4  -3   65.69    8.30
   1  -4  -3   61.49    2.60
  -1  -4   3   59.39    6.50
  -1  -4   3   62.69    7.30
   1  -4  -3   69.69   10.60
   1  -4  -3   61.69    2.50
   1   4  -3   73.19    6.80
  -1   4   3   62.29    6.10
   0  -4  -3  653.43   30.20
   0  -4   3  668.73   23.80
   0  -4   3  687.03   14.10
   0  -4   3  700.13   26.70
   0  -4  -3  690.23   28.20
   0   4  -3  673.33   15.60
   0   4   3  697.63   22.10
   0   4  -3  719.23   24.40
   1  -4   3  108.89    6.10
  -1  -4  -3   98.99   11.90
   1  -4   3  107.39    9.50
  -1  -4  -3  100.79    9.70
   1  -4   3  105.39    9.40
   1   4   3  115.39    5.70
  -1   4  -3  128.29   10.20
  -1   4  -3  112.29    7.20
   1   4   3  105.49    6.30
   1   4   3  110.49    8.20
   2  -4   3  764.32   27.60
  -2  -4  -3  717.83   52.49
  -2   4  -3  750.62   26.20
   2   4   3  754.22   21.70
   2   4   3  752.32   25.60
   2   4   3  684.73   23.50
  -2   4  -3  657.83   25.90
   3  -4   3  602.34   26.90
   3  -4   3  596.24   24.30
  -3  -4  -3  608.64   33.80
  -3  -4  -3  610.54   24.80
  -3  -4  -3  677.13   34.20
  -3   4  -3  615.84   26.80
  -3   4  -3  577.14   26.30
  -3   4  -3  573.74   23.20
   3   4   3  595.34   21.80
   4  -4   3    4.40    4.30
  -4  -4  -3    5.30    5.00
  -4  -4  -3    2.20    4.10
  -4  -4  -3    3.10    2.40
   4  -4   3   -0.10    2.10
  -4   4  -3    6.50    4.60
  -4   4  -3    3.50    3.10
   4   4   3    7.20    3.40
  -5  -4  -3    1.90    4.50
   5  -4   3   -0.20    4.90
  -5  -4  -3   -6.00    2.90
   5  -4   3   -2.90    2.30
  -5   4  -3   -0.30    4.10
   5   4   3   -1.50    3.20
  -5   4  -3   -2.70    2.90
   5   4   3   -1.20    1.90
  -6  -4  -3  140.89   22.30
   6  -4   3  155.88   24.50
  -6  -4  -3  123.09   21.00
   6  -4   3  135.99   11.50
   6   4   3  172.48   15.60
  -6   4  -3  118.19   18.60
   6   4   3  153.18   10.80
  -7  -4  -3   49.10   14.30
   7  -4   3   46.50    8.40
  -7  -4  -3   51.99   14.10
   7  -4   3   48.40   12.60
  -7   4  -3   49.40   11.10
  -7   4  -3   50.49   14.10
   7   4   3   50.69    8.00
   7   4   3   52.29   11.10
   8  -4   3    8.10    7.90
  -8  -4  -3   16.50   10.80
   8  -4   3    8.50    4.60
  -8   4  -3    6.50    7.90
  -9  -4  -3   23.30    9.20
  -9  -4  -3    3.70    8.40
   9  -4   3    2.90    7.60
   9   4   3   -4.50    4.90
  -9   4  -3    8.60    9.40
  -9   4  -3    9.20    7.50
 -10  -4  -3   -4.80   12.40
  10  -4   3    9.90    7.90
 -10  -4  -3    6.50   11.40
  10   4   3    1.10    5.70
 -10   4  -3   11.70    9.30
 -11  -5   3   97.19   22.00
  11  -5  -3  109.59   19.60
  11  -5  -3  109.39   20.10
 -11   5   3   82.59   18.50
  11   5  -3  108.89   17.70
  11   5  -3  103.79   19.10
  10  -5  -3   31.50   10.60
 -10  -5   3   24.10    9.50
  10  -5  -3   33.30   10.80
  10   5  -3   27.30    9.90
 -10   5   3   74.49   16.70
  10   5  -3   21.40    9.90
 -10   5   3   24.10    9.50
  10   5  -3   21.70    6.00
   9  -5  -3    7.90    5.40
  -9  -5   3    0.20    6.00
   9  -5  -3   -3.40    7.90
  -9   5   3    9.50    4.70
  -9   5   3   12.50    5.10
   9   5  -3    5.00    3.70
   9   5  -3    3.30    5.20
   9   5  -3    7.30    6.70
  -8  -5   3   -2.10    5.90
  -8  -5   3   11.30    4.60
   8  -5  -3    1.40    5.30
   8  -5  -3    4.80    5.00
   8   5  -3   -5.00    5.20
  -8   5   3    5.40    6.40
   8   5  -3   -4.60    2.60
  -8   5   3    7.70    6.40
  -7  -5   3   10.00    8.20
   7  -5  -3    4.70    5.00
   7  -5  -3    2.00    6.00
  -7  -5   3    5.30    5.00
  -7   5   3    5.00    3.00
  -7   5   3    4.20    6.10
   7   5  -3   -0.40    3.70
   6  -5  -3  411.16   28.30
  -6  -5   3  406.26   26.40
   6  -5  -3  428.96   23.10
  -6  -5   3  402.06   26.20
   6   5  -3  440.46   18.60
  -6   5   3  447.06   20.00
   6   5  -3  414.06   23.30
  -6   5   3  441.96   25.90
  -5  -5   3   21.30    6.50
   5  -5  -3   29.50    9.00
   5  -5  -3   14.90    5.00
  -5   5   3   33.80    6.20
   5   5  -3   23.20    6.30
   5   5  -3   33.70    6.00
  -5   5   3   23.00    6.40
  -4  -5   3  176.68   14.70
  -4  -5   3  195.68   15.50
   4  -5  -3  233.68   19.00
  -4  -5   3  156.98   12.70
  -4   5   3  210.48   11.90
  -4   5   3  202.18   14.40
   4   5  -3  187.18   11.20
  -3  -5   3    2.70    1.70
  -3  -5   3   -0.20    2.00
   3  -5  -3   -2.90    2.30
   3  -5  -3    1.40    2.00
  -3  -5   3    2.00    2.40
   3   5  -3    3.50    2.90
  -3   5   3    2.70    1.90
   3   5  -3   -2.80    1.30
   2  -5  -3  534.75   15.90
   2  -5  -3  544.85   17.10
  -2  -5   3  540.85   17.60
  -2  -5   3  534.85   22.90
   2  -5  -3  526.75   33.00
  -2  -5   3  507.15   29.40
  -2   5   3  547.65   20.90
   2   5  -3  531.35   20.20
  -2   5   3  551.54   19.80
   2   5  -3  517.65   14.80
   1  -5  -3    1.30    0.60
  -1  -5   3    3.70    3.00
  -1  -5   3    1.80    1.60
   1  -5  -3    5.10    3.60
   1  -5  -3   -0.50    2.50
   1  -5  -3    2.80    0.80
   1   5  -3    2.20    2.50
  -1   5   3    2.00    2.00
   0  -5  -3  736.73   34.50
   0  -5   3  704.23   25.80
   0  -5   3  744.73   30.40
   0  -5  -3  760.52   32.50
   0  -5   3  718.93   14.70
   0   5  -3  699.03   25.90
   0   5   3  751.32   24.10
   0   5   3  721.33   14.80
   0   5  -3  730.53   16.00
   0   5   3  747.13   14.40
  -1  -5  -3  394.66   22.30
  -1  -5  -3  396.46   26.50
   1  -5   3  381.06   19.00
   1  -5   3  377.36   12.60
   1  -5   3  380.36   20.80
   1   5   3  377.96   11.60
  -1   5  -3  395.56   19.60
   1   5   3  408.76   17.20
  -1   5  -3  385.66   14.10
   1   5   3  369.26   12.80
   2  -5   3  141.49   12.10
  -2  -5  -3  143.99   15.80
   2  -5   3  153.48   12.50
  -2   5  -3  156.48   10.50
   2   5   3  131.49    9.20
   2   5   3  149.09    8.50
   2   5   3  166.98   11.40
  -2   5  -3  146.99   12.40
  -3  -5  -3  198.28   18.40
  -3  -5  -3  180.28   18.90
   3  -5   3  190.28   14.30
   3  -5   3  202.88   15.70
  -3  -5  -3  207.58   15.10
  -3   5  -3  189.08   13.90
  -3   5  -3  200.58   15.70
   3   5   3  210.28   11.90
  -4  -5  -3  503.05   33.90
   4  -5   3  539.25   25.50
  -4  -5  -3  520.15   33.10
   4  -5   3  526.15   27.70
  -4  -5  -3  496.75   24.00
  -4   5  -3  527.45   27.40
  -4   5  -3  527.35   27.40
   4   5   3  545.65   22.90
  -5  -5  -3  714.03   42.10
   5  -5   3  767.82   36.40
   5  -5   3  736.03   31.10
  -5  -5  -3  719.93   42.80
   5   5   3  761.52   31.00
  -5   5  -3  724.83   34.90
  -5   5  -3  720.33   36.20
   6  -5   3    0.00    3.70
  -6  -5  -3    1.70    6.90
  -6  -5  -3    8.20    8.30
   6  -5   3    0.80    3.50
  -6   5  -3    7.80    5.40
  -6   5  -3    3.10    5.60
   6   5   3    4.70    4.10
   6   5   3    5.20    3.90
   7  -5   3    1.70    4.40
  -7  -5  -3    9.40    6.80
   7  -5   3   -6.80    3.60
  -7  -5  -3    3.80    5.20
  -7   5  -3    5.10    6.00
   7   5   3    6.90    3.80
  -7   5  -3    7.70    5.10
   7   5   3   -2.00    4.20
   8  -5   3  166.58   13.60
  -8  -5  -3  120.89   24.10
  -8  -5  -3  165.78   31.80
   8  -5   3  152.18   22.90
  -8   5  -3  129.59   22.20
   8   5   3  161.48   13.50
   8   5   3  131.39   19.00
  -9  -5  -3   69.39   19.00
  -9  -5  -3   22.50   13.10
   9   5   3   41.50   10.90
  -9   5  -3   41.90   11.30
   9   5   3   30.70    8.00
  -9   5  -3   37.70   11.20
 -10  -5  -3    7.30   10.60
 -10  -5  -3   -5.20    7.10
  10  -5   3    5.70    8.90
 -10   5  -3   16.80   12.50
  10   5   3   -1.20    7.20
 -10   5  -3    2.40    8.70
 -11  -6   3  122.09   26.60
  11  -6  -3  158.48   22.90
  11  -6  -3  144.69   23.70
  11   6  -3  131.49   20.00
 -11   6   3  168.38   28.50
  11   6  -3  137.69   22.70
  10  -6  -3  189.58   21.70
 -10  -6   3  152.28   25.20
  10  -6  -3  210.48   24.20
 -10   6   3  219.28   36.20
  10   6  -3  219.98   22.00
  10   6  -3  207.98   14.40
  -9  -6   3   78.69   18.50
   9  -6  -3  119.89   19.00
  -9  -6   3  112.09   20.00
   9  -6  -3  104.49   17.90
  -9   6   3   91.49   18.80
  -9   6   3  116.99   12.80
   9   6  -3  125.09   18.30
   9   6  -3   85.59    9.90
   9   6  -3  126.09   19.30
   8  -6  -3   22.30    8.20
  -8  -6   3   16.70    9.00
   8  -6  -3    4.00    6.10
  -8  -6   3   20.40    8.00
  -8   6   3   18.40    5.80
   8   6  -3   12.90    5.00
   8   6  -3    0.80    5.10
  -7  -6   3 1131.99   52.59
   7  -6  -3 1155.08   44.30
   7  -6  -3 1134.79   52.79
  -7  -6   3 1136.49   50.59
   7   6  -3 1115.09   35.70
   7   6  -3 1109.69   43.60
  -7   6   3 1095.69   47.60
  -7   6   3 1123.49   38.30
  -6  -6   3  310.67   23.30
  -6  -6   3  308.27   24.00
   6  -6  -3  315.77   20.00
   6  -6  -3  307.37   25.00
  -6   6   3  326.77   22.30
   6   6  -3  317.97   16.80
  -6   6   3  325.47   17.80
   6   6  -3  316.87   21.10
   5  -6  -3   25.50   10.50
   5  -6  -3   10.50    5.90
  -5  -6   3    9.30    4.80
   5   6  -3   14.20    4.80
  -5   6   3   14.40    5.80
   5   6  -3   17.70    5.70
  -5   6   3    7.60    4.10
  -4  -6   3    3.70    3.20
   4  -6  -3    6.10    2.70
   4  -6  -3    2.50    3.50
  -4  -6   3    6.90    2.90
  -4  -6   3    6.10    4.30
  -4   6   3    3.30    2.10
   4   6  -3    5.40    3.50
  -3  -6   3 2203.28   60.69
   3  -6  -3 2183.98   50.09
   3  -6  -3 2153.48   68.59
  -3  -6   3 2149.78   54.39
  -3  -6   3 2060.69   63.29
  -3   6   3 1866.81   56.59
   3   6  -3 1990.60   48.30
   3   6  -3 2230.88   54.39
  -3   6   3 2134.69   55.59
   2  -6  -3   26.60    8.40
  -2  -6   3   30.60    6.60
   2  -6  -3   27.30    4.20
  -2  -6   3   26.20    7.80
  -2   6   3   40.70    4.60
  -2   6   3   25.10    5.50
  -2   6   3   28.80    5.50
   2   6  -3   22.20    2.60
   2   6  -3   24.90    3.40
   2   6  -3   23.80    5.50
   1  -6  -3    5.90    4.50
   1  -6  -3    3.10    2.80
  -1  -6   3    3.70    3.00
  -1  -6   3    0.60    2.10
  -1   6   3    4.20    2.50
   1   6  -3    1.00    2.30
  -1   6   3    2.90    1.10
   0  -6  -3  291.57    8.50
   0  -6   3  281.87    7.30
   0  -6  -3  282.17   20.60
   0  -6   3  284.37   16.20
   0  -6   3  289.47   19.60
   0  -6  -3  283.77   21.60
   0   6   3  293.67   14.70
   0   6   3  277.57    8.00
   0   6  -3  296.87   16.80
   0   6  -3  275.87    8.10
  -1  -6  -3 2148.89   46.80
  -1  -6  -3 2195.08   66.59
  -1  -6  -3 2195.38   72.69
   1  -6   3 2150.38   57.59
  -1   6  -3 2181.18   48.00
   1   6   3 2163.08   46.10
  -1   6  -3 2161.08   58.59
   1   6   3 2202.38   59.29
   2  -6   3  165.18   13.30
  -2  -6  -3  177.98   18.90
   2  -6   3  162.78   14.80
  -2  -6  -3  165.08   14.70
   2   6   3  167.28   12.00
   2   6   3  176.88    9.20
  -2   6  -3  181.68   11.30
  -2   6  -3  200.38   15.40
  -3  -6  -3    9.50    5.30
  -3  -6  -3   11.00    6.10
   3  -6   3   11.00    5.20
   3  -6   3   14.40    5.40
   3   6   3    9.70    4.20
  -3   6  -3   21.00    5.50
   3   6   3   22.40    4.80
  -3   6  -3   21.70    6.40
  -4  -6  -3  126.19   12.80
  -4  -6  -3  134.79   20.50
   4  -6   3  120.49   13.70
  -4  -6  -3  146.29   17.90
  -4   6  -3   95.39   11.00
   4   6   3  111.89   10.30
  -4   6  -3  126.29   13.80
  -5  -6  -3  324.87   28.70
  -5  -6  -3  301.27   19.10
   5  -6   3  303.57   22.90
   5  -6   3  291.77   20.40
  -5  -6  -3  350.76   29.80
  -5   6  -3  335.07   23.20
   5   6   3  301.37   18.60
  -5   6  -3  298.47   22.50
   6  -6   3  177.18   16.40
  -6  -6  -3  191.48   28.60
   6  -6   3  186.48   18.70
  -6  -6  -3  218.58   24.80
  -6   6  -3  187.18   18.50
   6   6   3  189.78   13.40
   6   6   3  183.48   15.80
  -6   6  -3  203.58   18.90
   7  -6   3   34.10    8.50
   7  -6   3   25.40    9.10
  -7  -6  -3   28.90   13.60
  -7  -6  -3   31.80   12.50
   7   6   3   52.79    8.60
   7   6   3   36.50    9.40
  -7   6  -3   23.20    8.60
   8  -6   3  280.87   19.60
   8  -6   3  257.47   25.50
  -8  -6  -3  330.07   33.60
  -8  -6  -3  264.97   32.20
  -8   6  -3  320.87   29.00
   8   6   3  278.17   18.30
   8   6   3  274.77   22.80
  -8   6  -3  286.17   27.80
   9  -6   3  115.59   21.10
  -9  -6  -3   64.39   23.70
  -9   6  -3  138.49   25.90
   9   6   3  101.59   18.30
   9   6   3   85.49   12.70
  -9   6  -3  119.49   18.40
 -10  -6  -3   32.70   13.90
 -10  -6  -3   -9.80    8.60
  10  -6   3   11.70   11.10
 -10   6  -3   -4.10   10.00
 -10   6  -3  -12.70    9.10
  10   6   3   19.30    7.70
 -11  -7   3  146.59   26.00
  11  -7  -3  158.08   25.90
  11  -7  -3  235.38   26.70
 -11   7   3  187.48   28.80
  11   7  -3  187.78   22.40
  11   7  -3  187.58   21.40
  10  -7  -3  256.27   26.70
  10  -7  -3  219.28   23.70
 -10  -7   3  184.38   29.20
  10   7  -3  213.78   22.20
  10   7  -3  200.48   15.30
  10   7  -3  198.28   21.50
 -10   7   3  225.18   25.70
 -10   7   3  282.57   19.30
   9  -7  -3   22.40    9.10
   9  -7  -3   23.10    9.60
  -9  -7   3   30.90   11.00
   9   7  -3   31.30    7.60
  -9   7   3   33.50   12.10
   9   7  -3   38.40   11.40
  -9   7   3   46.50    8.60
  -8  -7   3   36.70   11.10
   8  -7  -3   36.50   12.60
   8  -7  -3   53.59   11.80
  -8  -7   3   52.19   13.90
  -8   7   3   30.60    9.60
   8   7  -3   51.09    8.90
  -8   7   3   47.30    8.40
   8   7  -3   39.80   10.90
  -7  -7   3  116.29   19.80
   7  -7  -3  110.39   19.90
  -7  -7   3  120.19   18.90
   7  -7  -3  107.19   15.50
   7   7  -3  124.79   11.50
  -7   7   3  125.99   12.50
  -7   7   3  125.09   14.60
   6  -7  -3 1122.79   52.29
   6  -7  -3  930.61   38.20
  -6  -7   3 1083.49   47.20
   6   7  -3 1036.50   41.30
   6   7  -3 1105.59   36.50
  -6   7   3 1035.50   43.20
  -6   7   3 1110.59   38.00
  -5  -7   3  108.09   12.80
  -5  -7   3  122.49   13.90
   5  -7  -3  118.59   18.70
  -5  -7   3  132.69   14.40
  -5   7   3  139.19   12.20
  -5   7   3  141.69   13.40
   5   7  -3  128.69   11.30
  -4  -7   3  594.54   29.80
  -4  -7   3  607.04   32.10
  -4  -7   3  585.94   27.70
   4  -7  -3  553.04   33.70
   4  -7  -3  643.34   25.10
  -4   7   3  569.74   26.50
   4   7  -3  627.04   25.50
  -4   7   3  555.94   23.90
   3  -7  -3    7.80    3.20
  -3  -7   3    9.00    3.10
  -3  -7   3    7.50    4.00
   3  -7  -3    6.00    5.40
  -3  -7   3   10.30    4.30
  -3   7   3   11.70    4.30
   3   7  -3    3.10    2.20
   3   7  -3   10.10    4.90
  -3   7   3    4.70    3.40
  -2  -7   3 2080.99   66.19
   2  -7  -3 2063.59   69.89
  -2  -7   3 2137.89   58.79
   2  -7  -3 2035.60   45.70
  -2   7   3 2045.50   53.79
   2   7  -3 2108.99   41.90
   2   7  -3 2011.60   54.89
  -2   7   3 2096.59   44.20
   2   7  -3 2067.19   44.10
  -2   7   3 2056.99   53.79
  -1  -7   3    1.60    2.30
   1  -7  -3    3.90    4.10
   1  -7  -3    2.10    1.00
  -1  -7   3   -2.80    2.70
  -1   7   3    0.80    1.40
   1   7  -3    1.20    3.30
   1   7  -3    4.50    0.90
   1   7  -3    3.00    0.80
  -1   7   3    1.90    2.40
  -1   7   3    1.90    3.00
   0  -7   3 2202.78   42.20
   0  -7   3 2204.18   68.79
   0  -7  -3 2264.07   72.29
   0  -7   3 2210.48   59.09
   0  -7  -3 2214.08   44.80
   0  -7  -3 2187.48   73.99
   0   7   3 2282.97   55.49
   0   7   3 2189.58   44.00
   0   7  -3 2220.78   60.09
   1  -7   3  257.47   19.80
   1  -7   3  268.07   10.10
   1  -7   3  260.37   16.70
  -1  -7  -3  268.87   11.40
  -1  -7  -3  291.37   22.20
  -1  -7  -3  281.97   23.40
  -1   7  -3  258.77   11.40
   1   7   3  255.27   14.80
  -1   7  -3  271.67   18.20
   1   7   3  270.97   13.50
   2  -7   3  405.86   25.30
  -2  -7  -3  474.05   28.20
  -2  -7  -3  433.26   31.10
  -2  -7  -3  433.56   17.70
   2  -7   3  448.06   23.60
   2   7   3  437.86   20.60
  -2   7  -3  427.06   24.10
  -2   7  -3  440.56   18.70
  -3  -7  -3    1.70    4.30
   3  -7   3    1.20    3.80
   3  -7   3   -0.50    3.60
  -3  -7  -3   -3.30    2.50
  -3   7  -3    0.50    4.30
   3   7   3    1.10    2.10
   3   7   3    2.70    3.30
  -3   7  -3   -2.20    1.10
   4  -7   3  112.29   15.90
  -4  -7  -3  163.88   25.90
   4  -7   3  117.39   16.80
  -4   7  -3  106.39   13.30
  -4   7  -3  132.79   12.90
   4   7   3  123.09   10.70
   4   7   3  111.09   11.90
   5  -7   3  521.15   30.00
   5  -7   3  573.04   32.40
  -5  -7  -3  570.74   40.10
  -5  -7  -3  509.75   28.40
  -5  -7  -3  581.74   38.80
   5   7   3  537.75   25.50
  -5   7  -3  557.84   31.10
  -5   7  -3  559.44   31.50
  -6  -7  -3   10.50    4.10
   6  -7   3    0.50    4.30
  -6  -7  -3    8.20   13.90
   6  -7   3    2.80    4.50
  -6  -7  -3    7.00    4.50
   6   7   3    2.50    3.90
  -6   7  -3   -8.20    3.40
  -6   7  -3    3.10    5.20
   7  -7   3  280.87   25.70
   7  -7   3  284.27   21.80
  -7  -7  -3  286.67   30.70
  -7  -7  -3  248.38   28.30
   7   7   3  272.67   18.10
  -7   7  -3  240.98   22.90
  -7   7  -3  316.77   27.60
   7   7   3  286.67   21.40
  -8  -7  -3  118.19   24.80
   8  -7   3  127.49   15.00
  -8  -7  -3   73.69   20.50
   8  -7   3  118.69   21.40
  -8   7  -3  138.39   22.90
  -8   7  -3  114.19   18.50
   8   7   3  101.09   15.90
   8   7   3  114.59   13.10
  -9  -7  -3  143.49   28.60
   9  -7   3  165.48   25.70
   9   7   3  174.08   19.00
   9   7   3  184.48   16.10
  -9   7  -3  121.79   24.40
 -10  -7  -3    0.40   12.40
  10  -7   3   12.60    9.70
 -10  -7  -3    6.80   13.50
 -10   7  -3   27.00   10.40
 -10   7  -3   27.20   14.30
  10   7   3   17.40    7.70
  11  -8  -3   85.19   18.10
 -11  -8   3   39.00   16.90
 -11   8   3   66.29   18.70
  11   8  -3   71.39   14.40
 -10  -8   3   98.89   22.10
  10  -8  -3   81.99   17.60
  10   8  -3   50.39   13.10
 -10   8   3  129.09   15.40
 -10   8   3   86.89   19.30
  10   8  -3   67.39   14.50
  10   8  -3   66.49   10.70
  -9  -8   3  146.49   23.10
  -9  -8   3   85.59   19.10
   9  -8  -3  133.09   20.60
   9  -8  -3  160.88   24.90
   9   8  -3  125.09   18.30
  -9   8   3  155.38   16.00
  -9   8   3  118.99   19.90
   9   8  -3  126.09   13.10
   8  -8  -3    8.50    7.40
  -8  -8   3   47.40   10.60
   8  -8  -3   29.00   11.20
  -8  -8   3   40.60   10.90
   8   8  -3   19.70    8.70
  -8   8   3   27.30    7.20
  -8   8   3   23.10    7.50
   8   8  -3   30.90    7.40
  -7  -8   3  345.57   26.70
   7  -8  -3  301.07   27.60
   7   8  -3  335.77   23.90
  -7   8   3  284.97   19.90
   7   8  -3  317.07   19.70
  -7   8   3  298.67   24.10
   6  -8  -3    9.00    7.40
  -6  -8   3   13.50    5.80
  -6  -8   3    3.10    5.00
   6   8  -3    4.80    3.90
  -6   8   3    8.50    5.30
  -6   8   3   16.90    6.40
   5  -8  -3   43.50   11.40
  -5  -8   3   42.20   10.40
  -5  -8   3   41.90   10.30
   5  -8  -3   68.49   10.70
  -5  -8   3   37.80    9.00
   5   8  -3   66.09   10.80
  -5   8   3   52.79   10.10
  -4  -8   3  181.38   17.40
   4  -8  -3  193.08   21.00
   4  -8  -3  181.58   13.20
  -4  -8   3  139.29   13.00
  -4  -8   3  173.48   16.00
  -4   8   3  157.48   13.40
   4   8  -3  163.58   13.80
  -4   8   3  147.99   13.30
   3  -8  -3  799.62   26.40
   3  -8  -3  801.92   43.20
  -3  -8   3  819.22   39.70
  -3  -8   3  864.11   35.60
   3   8  -3  831.82   23.00
  -3   8   3  826.42   31.50
   3   8  -3  757.92   25.50
   3   8  -3  807.22   31.90
  -3   8   3  802.62   31.10
   2  -8  -3  215.18   21.40
   2  -8  -3  235.78   11.00
  -2  -8   3  233.38   20.40
  -2  -8   3  271.57   17.80
  -2   8   3  253.97   16.10
  -2   8   3  250.77   15.50
   2   8  -3  222.58   16.00
   2   8  -3  230.18   10.00
   2   8  -3  247.28    9.00
  -2   8   3  237.38   10.30
  -1  -8   3    2.20    2.80
   1  -8  -3    1.00    4.40
   1  -8  -3   -2.40    1.30
  -1  -8   3    4.50    3.60
   1   8  -3    4.60    1.60
  -1   8   3    0.10    2.10
  -1   8   3   -0.30    3.30
   1   8  -3   -1.40    3.10
  -1   8   3    1.80    1.80
   0  -8   3   54.39   11.40
   0  -8  -3   50.39    4.10
   0  -8  -3   65.19   14.70
   0  -8   3   49.40    3.20
   0  -8   3   57.59    9.60
   0  -8  -3   42.00   11.20
   0   8  -3   29.10    7.50
   0   8   3   48.90    7.70
   0   8   3   48.90    4.10
   0   8  -3   51.09    3.60
  -1  -8  -3  772.62   43.40
   1  -8   3  867.91   41.10
   1  -8   3  849.41   22.00
   1  -8   3  838.82   33.30
  -1  -8  -3  877.31   24.40
  -1  -8  -3  859.81   42.20
  -1   8  -3  864.21   35.30
   1   8   3  832.02   23.20
   1   8   3  878.81   30.60
  -1   8  -3  882.61   24.50
  -2  -8  -3  206.48   19.50
  -2  -8  -3  195.48   11.90
   2  -8   3  186.58   15.60
   2  -8   3  201.18   18.90
  -2  -8  -3  198.28   20.90
  -2   8  -3  223.38   12.80
  -2   8  -3  212.18   17.80
   2   8   3  214.78   14.60
   3  -8   3    7.50    4.90
  -3  -8  -3   12.60    7.70
  -3  -8  -3    0.50    4.00
   3  -8   3    1.10    4.30
   3   8   3    3.30    3.90
  -3   8  -3    6.10    4.90
   3   8   3    6.70    3.30
  -4  -8  -3   79.69   16.90
   4  -8   3   62.39   13.50
   4  -8   3   67.69   12.60
   4   8   3   70.49    9.40
   4   8   3   63.19   11.10
  -4   8  -3   71.19   13.50
  -4   8  -3   68.59   11.30
  -5  -8  -3  494.15   44.80
   5  -8   3  496.15   30.70
   5  -8   3  468.35   29.90
   5   8   3  514.45   28.10
  -5   8  -3  498.65   30.80
   5   8   3  555.24   25.40
  -5   8  -3  524.35   29.70
   6  -8   3   54.49   13.20
  -6  -8  -3   61.79   12.70
  -6  -8  -3   55.89   13.60
  -6  -8  -3  100.49   23.10
   6  -8   3   74.99   14.50
   6   8   3   68.19   11.40
  -6   8  -3   68.49   14.20
  -6   8  -3   64.29   13.20
   6   8   3   70.49   12.80
  -7  -8  -3  230.78   29.10
  -7  -8  -3  269.97   30.00
   7  -8   3  207.28   22.90
   7  -8   3  249.88   22.40
  -7   8  -3  268.97   24.10
  -7   8  -3  229.78   23.60
   7   8   3  252.97   20.10
   7   8   3  245.98   17.90
   8  -8   3  100.49   18.80
  -8  -8  -3  120.19   25.60
   8  -8   3   65.09   13.50
   8   8   3   87.19   13.50
  -8   8  -3   96.09   17.80
  -8   8  -3   86.09   19.10
   8   8   3  110.39   17.20
   9  -8   3   15.30    9.90
  -9  -8  -3   15.20   11.50
  -9  -8  -3   14.80   12.60
   9   8   3   10.20    7.40
  -9   8  -3   -5.10    8.10
   9   8   3   13.80    7.50
 -10  -9   3   26.40   10.60
  10  -9  -3   75.79   18.00
  10  -9  -3  103.79   18.70
  10   9  -3   89.99   16.60
 -10   9   3   91.89   19.20
  10   9  -3   60.99   14.20
  10   9  -3   54.99   11.50
  -9  -9   3    9.40    8.40
  -9  -9   3    6.50    8.20
   9  -9  -3   -5.60    7.70
   9  -9  -3   -5.60    5.70
  -9   9   3    1.80    4.40
   9   9  -3   10.80    5.70
   9   9  -3    0.10    7.50
  -9   9   3    0.10    6.60
  -8  -9   3   26.70   10.20
   8  -9  -3   -2.00    7.90
   8   9  -3   26.30    7.40
  -8   9   3   19.00    8.30
  -8   9   3   18.90    8.30
   8   9  -3    9.20    7.20
   7  -9  -3  -10.70   10.30
  -7  -9   3   22.30    7.70
  -7  -9   3    9.80    8.40
   7   9  -3   16.30    6.70
  -7   9   3   15.30    5.70
   7   9  -3   21.30    6.50
  -7   9   3   20.70    7.30
  -6  -9   3   67.69   14.20
  -6  -9   3   40.50   11.00
   6  -9  -3   49.80    9.60
   6  -9  -3   42.30   13.60
  -6  -9   3   42.30    9.90
  -6   9   3   42.50   10.00
   6   9  -3   63.99   11.50
   6   9  -3   65.29   13.20
  -5  -9   3  345.97   24.10
   5  -9  -3  345.07   20.30
   5  -9  -3  339.07   34.20
  -5  -9   3  323.67   23.20
  -5  -9   3  336.87   27.30
   5   9  -3  352.66   21.20
  -5   9   3  320.27   21.60
   4  -9  -3   28.40    6.20
  -4  -9   3   29.20    8.90
  -4  -9   3   38.60    9.70
   4  -9  -3   39.60   10.60
  -4   9   3   40.00    8.50
  -4   9   3   34.80    8.50
   4   9  -3   32.10    5.90
   4   9  -3   33.40    8.30
  -3  -9   3   58.09   12.20
   3  -9  -3   61.19    6.80
  -3  -9   3   64.09   11.30
   3  -9  -3   64.49   14.50
  -3   9   3   58.29    9.80
   3   9  -3   53.49    5.20
  -3   9   3   54.49   10.00
   3   9  -3   59.49   11.10
   2  -9  -3   24.00    8.10
  -2  -9   3   24.70    8.60
   2  -9  -3   27.60    4.70
  -2  -9   3   24.10    6.80
  -2   9   3   36.00    7.90
  -2   9   3   26.70    7.70
   2   9  -3   26.10    3.10
  -2   9   3   24.00    4.30
   2   9  -3   21.60    7.20
   1  -9  -3  532.45   35.20
   1  -9  -3  543.35   16.90
  -1  -9   3  488.25   25.00
  -1  -9   3  528.15   33.20
   1   9  -3  530.65   13.30
  -1   9   3  524.65   23.60
  -1   9   3  528.35   20.60
   1   9  -3  524.75   26.70
  -1   9   3  540.05   26.20
   1   9  -3  514.45   14.90
   0  -9   3  307.37   25.10
   0  -9  -3  400.86   30.30
   0  -9   3  328.07   19.60
   0  -9  -3  318.67   12.30
   0   9  -3  303.07   12.70
   0   9  -3  319.57   21.20
   0   9   3  324.17   19.80
   0   9  -3  337.17   10.80
   0   9   3  356.16   18.70
   1  -9   3  291.37   19.20
  -1  -9  -3  326.57   26.20
   1  -9   3  295.07   11.20
  -1  -9  -3  261.37   25.30
   1  -9   3  301.37   24.70
  -1  -9  -3  301.77   13.00
   1   9   3  311.47   17.70
  -1   9  -3  264.37   19.80
  -1   9  -3  281.37   12.50
   1   9   3  276.27   12.10
  -2  -9  -3   25.10    9.70
  -2  -9  -3   27.60    9.50
   2  -9   3   29.70    7.70
   2  -9   3   17.50    6.10
  -2  -9  -3   24.50    5.10
  -2   9  -3   23.60    8.80
  -2   9  -3   21.90    5.00
   2   9   3   31.00    6.80
  -3  -9  -3  219.38   21.40
  -3  -9  -3  251.87   26.40
   3  -9   3  214.58   18.30
   3  -9   3  234.68   21.70
  -3   9  -3  247.58   20.40
   3   9   3  221.78   15.90
  -3   9  -3  195.68   14.20
  -4  -9  -3  364.26   27.10
   4  -9   3  367.96   25.20
   4  -9   3  400.26   29.20
  -4  -9  -3  322.57   31.70
   4   9   3  373.66   22.20
   4   9   3  395.36   19.50
  -4   9  -3  398.26   33.50
  -4   9  -3  344.47   21.60
  -5  -9  -3  284.37   27.70
   5  -9   3  248.48   22.00
   5  -9   3  242.88   22.60
  -5  -9  -3  261.87   21.70
  -5   9  -3  298.27   22.10
  -5   9  -3  247.48   22.40
   5   9   3  275.87   17.90
   5   9   3  288.67   20.60
   6  -9   3   68.49   14.30
  -6  -9  -3   66.79   17.30
  -6  -9  -3   69.69   12.50
   6  -9   3   80.39   15.60
   6   9   3   64.69   12.20
   6   9   3   68.39   11.50
  -6   9  -3   64.99   13.60
  -7  -9  -3   27.90   11.20
   7  -9   3   38.40   11.90
   7  -9   3   17.00    9.70
   7   9   3   32.00    9.20
   7   9   3   22.40    9.00
  -7   9  -3   34.10   11.50
  -7   9  -3   41.10   12.00
   7   9   3   35.30   10.30
  -8  -9  -3  103.19   23.30
   8  -9   3   73.49   15.10
   8   9   3   69.09   14.20
   8   9   3   73.69   13.40
   8   9   3   77.59   15.10
  -8   9  -3   87.19   18.50
  -9  -9  -3   70.69   19.20
   9  -9   3   88.19   18.60
   9   9   3   42.30   10.80
  -9   9  -3   66.99   16.40
  -9   9  -3   88.29   19.10
   9   9   3   70.99   23.90
  10 -10  -3  -19.20   11.10
 -10 -10   3   -7.90   14.60
  10 -10  -3   10.20    8.00
  10  10  -3   -8.30    7.50
  10  10  -3   -2.90    8.20
  10  10  -3    7.30    8.10
 -10  10   3   -3.50    5.50
   9 -10  -3  107.99   23.00
  -9 -10   3  101.19   23.00
  -9  10   3   70.69   17.10
  -9  10   3  113.69   17.80
   9  10  -3   77.29   13.60
   9  10  -3  105.89   18.00
   8 -10  -3  166.58   28.50
  -8 -10   3  180.88   26.70
   8 -10  -3  171.78   19.10
  -8 -10   3  172.78   24.40
  -8  10   3  168.78   17.90
   8  10  -3  210.68   17.30
   8  10  -3  187.18   20.10
  -8  10   3  171.88   19.50
  -7 -10   3    9.70    7.30
   7 -10  -3    7.90    7.80
  -7 -10   3   27.80    9.30
  -7  10   3   23.10    8.70
   7  10  -3   10.40    6.60
  -7  10   3   12.90    9.10
   7  10  -3   20.60    6.50
  -6 -10   3  180.88   20.10
  -6 -10   3  137.29   20.20
   6 -10  -3  153.28   15.60
   6 -10  -3  162.88   20.00
   6  10  -3  158.68   12.90
  -6  10   3  165.78   17.00
  -6  10   3  155.58   15.90
  -5 -10   3  119.69   19.90
   5 -10  -3  100.89   20.40
  -5 -10   3   99.19   16.00
   5 -10  -3   93.19   11.30
  -5  10   3  114.89   12.90
   5  10  -3   90.19    9.60
   5  10  -3   98.69   14.60
  -4 -10   3  927.51   47.80
  -4 -10   3  878.21   40.30
   4 -10  -3  804.62   48.60
   4 -10  -3  864.51   32.10
   4  10  -3  869.91   37.40
  -4  10   3  889.71   37.20
  -4  10   3  927.71   37.40
   4  10  -3  931.31   28.00
   3 -10  -3   55.89    7.90
   3 -10  -3   59.99   17.30
  -3 -10   3   42.80    9.40
  -3  10   3   52.59   10.20
   3  10  -3   52.09    5.20
  -3  10   3   40.20    8.30
   3  10  -3   50.69   10.30
   2 -10  -3  239.58   24.90
  -2 -10   3  245.78   23.20
   2 -10  -3  225.68   11.60
  -2  10   3  207.68   15.20
  -2  10   3  243.08   17.90
   2  10  -3  224.28   18.30
   2  10  -3  224.78   14.00
   2  10  -3  214.78    8.90
   1 -10  -3   37.30   11.80
   1 -10  -3   30.80    4.70
  -1 -10   3   38.00   11.50
  -1  10   3   24.60    4.10
   1  10  -3   32.90    3.70
  -1  10   3   29.90    7.80
   1  10  -3   29.60    2.70
  -1  10   3   31.20    6.80
   1  10  -3   23.30    8.60
   0 -10  -3  182.98   21.10
   0 -10  -3  210.48   10.20
   0 -10   3  195.78   20.40
   0  10  -3  219.28   18.60
   0  10   3  207.78   14.50
   0  10   3  215.28   17.40
   0  10  -3  207.08    8.40
   0  10  -3  200.88   10.50
   0  10   3  202.28    9.50
   1 -10   3   28.80    4.20
  -1 -10  -3   45.10   12.10
   1 -10   3   46.80   12.00
   1 -10   3   23.30    6.80
  -1 -10  -3   44.30    5.10
  -1  10  -3   39.20    4.60
   1  10   3   28.80    4.70
   1  10   3   38.80    9.30
  -1  10  -3   38.80    9.90
   1  10   3   47.00    8.50
   2 -10   3  329.27   26.90
  -2 -10  -3  259.07   14.10
  -2 -10  -3  225.08   23.10
   2 -10   3  275.87   19.90
  -2  10  -3  278.07   15.00
   2  10   3  286.37   17.80
  -3 -10  -3  358.06   28.60
  -3 -10  -3  323.27   18.30
  -3 -10  -3  317.77   31.00
   3 -10   3  321.27   27.00
   3 -10   3  326.27   22.90
  -3  10  -3  328.37   24.20
   3  10   3  365.46   21.30
  -3  10  -3  327.77   19.10
   4 -10   3   68.09   15.90
  -4 -10  -3   85.99   16.50
  -4 -10  -3   84.99   19.40
   4 -10   3   81.19   16.30
  -4  10  -3   58.19   13.30
  -4  10  -3   63.89   11.20
   4  10   3   70.79    9.60
   4  10   3   55.89   10.70
   5 -10   3    2.90    4.60
  -5 -10  -3   -0.10    8.00
   5 -10   3    6.40    5.90
  -5 -10  -3   -0.30    5.80
  -5  10  -3    0.60    6.20
   5  10   3   -9.50    3.60
  -5  10  -3   -0.60    4.50
   5  10   3   -7.50    3.00
   6 -10   3  212.98   22.90
  -6 -10  -3  215.48   33.50
   6 -10   3  277.17   25.20
  -6  10  -3  264.97   24.70
   6  10   3  239.48   20.90
   6  10   3  241.98   18.90
  -6  10  -3  223.08   21.50
   7 -10   3  449.86   32.60
  -7 -10  -3  394.66   38.80
  -7 -10  -3  369.96   27.40
   7  10   3  441.76   27.10
  -7  10  -3  404.56   31.10
   7  10   3  399.26   28.10
  -7  10  -3  405.96   31.90
   8 -10   3   36.00   13.60
  -8 -10  -3   28.50   12.80
   8 -10   3   55.19   13.60
   8  10   3   24.60    9.40
   8  10   3   29.80    9.10
  -8  10  -3   12.00   10.20
  -8  10  -3   17.20   11.10
   8  10   3   32.60   10.30
   9 -10   3   52.49   14.60
  -9 -10  -3   43.00   19.90
   9  10   3   37.10   11.00
  -9  10  -3   46.80   13.70
   9  10   3   33.10   11.10
   9  10   3   23.30   10.00
  -9  10  -3   60.19   10.90
  -9 -11   3  133.19   21.50
  -9 -11   3  158.68   26.60
   9 -11  -3  196.18   30.10
   9 -11  -3  144.99   20.50
   9  11  -3  146.49   17.20
  -9  11   3  171.98   20.30
   9  11  -3  142.39   22.90
   8 -11  -3   74.19   18.10
  -8 -11   3   53.49   13.80
   8  11  -3   89.39   15.70
  -8  11   3   73.29   13.40
   8  11  -3   59.29   13.60
   8  11  -3   61.99   11.60
  -8  11   3  105.09   17.30
   7 -11  -3   76.79   19.30
   7 -11  -3   64.19   12.80
  -7 -11   3   61.79   13.70
   7  11  -3   61.09   13.70
   7  11  -3   44.10   10.50
   7  11  -3   77.09   11.70
  -7  11   3   75.89   14.80
  -6 -11   3   -9.60    3.80
   6 -11  -3    3.10    4.40
   6 -11  -3    9.70    7.70
  -6 -11   3    5.70    6.10
  -6  11   3   -0.90    3.00
   6  11  -3   -1.90    5.60
   6  11  -3   -1.90    3.10
  -6  11   3    1.30    3.80
   5 -11  -3  943.91   55.79
  -5 -11   3  901.61   48.60
  -5 -11   3  886.81   43.20
   5 -11  -3  853.11   35.20
   5  11  -3  872.21   39.40
   5  11  -3  839.92   29.70
  -5  11   3  872.21   39.80
  -5  11   3  828.82   38.20
   4 -11  -3   52.99    8.30
   4 -11  -3   45.90   14.00
  -4 -11   3   46.10   13.00
  -4  11   3   55.69   11.40
  -4  11   3   56.39   10.80
   4  11  -3   43.60   11.10
   4  11  -3   49.90    6.20
   3 -11  -3   55.59    7.80
  -3 -11   3   80.79   16.80
   3 -11  -3   43.50   14.30
  -3 -11   3   43.60    9.70
  -3  11   3   42.70    8.50
   3  11  -3   52.89    5.30
  -3  11   3   60.99   11.80
   3  11  -3   61.19   12.30
   2 -11  -3    7.70    4.00
   2 -11  -3    1.70    2.80
  -2 -11   3   13.70    6.40
  -2 -11   3   15.20    4.50
   2  11  -3    6.30    5.10
   2  11  -3   11.50    2.40
  -2  11   3   13.80    7.30
  -2  11   3   17.40    5.30
   2  11  -3    9.00    3.60
   1 -11  -3  595.34   19.60
  -1 -11   3  627.14   30.90
  -1 -11   3  553.34   37.70
   1 -11  -3  593.54   41.00
  -1  11   3  587.34   30.30
  -1  11   3  538.05   25.60
  -1  11   3  551.34   17.80
   1  11  -3  572.44   31.20
   1  11  -3  589.94   15.00
   1  11  -3  572.64   16.80
   0 -11   3    7.90    3.70
   0 -11  -3   -0.70    2.60
   0 -11   3    4.60    3.60
   0 -11  -3   -2.10    6.10
   0  11  -3   -2.70    3.90
   0  11   3    2.00    2.60
   0  11   3    5.50    3.90
   0  11  -3    1.20    1.60
   0  11  -3    1.70    3.90
   0  11   3    2.30    4.20
   1 -11   3   -4.50    3.30
  -1 -11  -3    5.80    4.70
  -1 -11  -3   -2.90    2.10
   1 -11   3   -2.40    2.60
   1  11   3    4.10    5.30
   1  11   3   -0.20    2.80
  -1  11  -3   -4.50    3.50
   1  11   3   -4.30    3.60
  -1  11  -3    1.90    1.70
   2 -11   3   12.50    5.10
   2 -11   3   11.70    8.90
  -2 -11  -3   41.60    6.60
  -2 -11  -3   23.70   10.10
   2  11   3   30.00    7.70
   2  11   3   23.20    8.70
  -2  11  -3   30.80    5.60
  -2  11  -3   48.80   11.40
  -3 -11  -3  351.26   33.30
   3 -11   3  351.96   23.90
   3 -11   3  355.86   30.60
  -3 -11  -3  307.37   18.10
  -3 -11  -3  331.77   28.80
  -3  11  -3  327.47   25.50
   3  11   3  296.67   20.10
  -3  11  -3  317.77   19.00
   4 -11   3   18.30    8.60
   4 -11   3    8.90    5.60
  -4 -11  -3   35.00   10.80
  -4 -11  -3    1.60    7.80
  -4  11  -3    3.90    5.00
   4  11   3   14.50    5.50
   4  11   3    3.40    4.60
  -4  11  -3    9.90    8.40
  -5 -11  -3    4.20    7.70
  -5 -11  -3    9.30    6.00
   5 -11   3   10.80    8.60
   5 -11   3    8.80    7.90
   5  11   3   19.70    7.20
   5  11   3   13.30    5.80
  -5  11  -3   10.30    7.90
  -5  11  -3   13.70    6.00
   6 -11   3  375.26   30.30
  -6 -11  -3  392.96   30.20
  -6 -11  -3  360.46   36.50
   6 -11   3  460.15   32.20
   6  11   3  359.16   25.60
  -6  11  -3  356.76   27.50
  -6  11  -3  388.46   30.80
   6  11   3  398.36   25.30
  -7 -11  -3  186.28   31.90
   7 -11   3  205.38   23.40
   7 -11   3  202.18   24.50
  -7  11  -3  247.08   25.10
   7  11   3  197.98   20.10
   7  11   3  242.88   20.60
  -7  11  -3  209.68   22.10
   8 -11   3   23.80   11.40
   8 -11   3   17.50    9.60
  -8 -11  -3   21.30   13.70
   8  11   3    9.90    7.20
   8  11   3    4.50    6.40
  -8  11  -3   19.70   12.50
  -8  11  -3   26.30   12.40
   8  11   3    2.20    7.60
   9 -12  -3  161.98   26.80
  -9 -12   3  141.09   23.70
   9  12  -3  100.79   17.40
   9  12  -3  114.69   15.90
  -9  12   3  173.48   20.20
   9  12  -3  118.49   19.80
  -9  12   3  146.89   24.70
  -8 -12   3  103.09   18.70
   8 -12  -3  152.98   41.60
   8 -12  -3  148.99   16.90
   8  12  -3  136.39   22.10
   8  12  -3  147.09   17.90
   8  12  -3  132.19   15.30
  -8  12   3  150.18   17.90
  -8  12   3  169.08   35.10
  -7 -12   3   10.60    9.90
   7 -12  -3    8.90    6.10
   7 -12  -3   10.50   10.70
   7  12  -3   16.70    7.80
  -7  12   3    9.00    7.80
  -7  12   3   29.20    8.70
   7  12  -3    8.90    6.60
   7  12  -3   21.50    8.90
  -6 -12   3   13.50    6.70
   6 -12  -3   28.80    9.80
  -6 -12   3   15.80    6.00
   6 -12  -3   14.60    6.70
   6  12  -3   25.00    6.50
   6  12  -3   15.30    7.00
  -6  12   3   25.90    8.20
  -6  12   3   25.50    8.80
   5 -12  -3    7.70    7.10
   5 -12  -3    4.10    5.00
  -5 -12   3   16.90    8.70
  -5 -12   3    4.00    4.20
   5  12  -3    2.50    5.70
   5  12  -3    7.80    3.90
  -5  12   3   20.10    7.00
  -5  12   3    8.20    6.70
   4 -12  -3  741.53   29.50
   4 -12  -3  809.82   52.59
  -4 -12   3  722.63   45.40
  -4  12   3  867.21   55.29
   4  12  -3  735.13   24.80
   4  12  -3  749.92   37.50
  -4  12   3  731.93   37.00
   3 -12  -3   27.10   10.40
  -3 -12   3   18.40    8.70
  -3 -12   3   19.80    7.10
   3 -12  -3   17.20    5.60
   3  12  -3   26.70    4.10
  -3  12   3   24.10    7.90
  -3  12   3   21.10    6.20
   3  12  -3    8.60    6.90
   2 -12  -3  388.36   34.30
  -2 -12   3  446.06   34.30
   2 -12  -3  386.86   16.40
  -2  12   3  343.97   21.10
  -2  12   3  365.26   25.40
   2  12  -3  396.16   12.40
   2  12  -3  383.56   26.40
   1 -12  -3    4.10    5.70
  -1 -12   3    5.90    5.50
   1 -12  -3   10.80    2.80
   1  12  -3   14.00    6.90
   1  12  -3   10.90    2.10
  -1  12   3    8.20    4.20
  -1  12   3    2.60    4.90
   1  12  -3   11.30    2.60
  -1  12   3    4.90    3.40
   0 -12   3  281.97   27.20
   0 -12  -3  278.17   13.10
   0 -12  -3  279.87   29.30
   0  12   3  242.38   11.60
   0  12   3  251.57   21.00
   0  12   3  282.87   18.50
   0  12  -3  301.17   23.80
   0  12  -3  278.27   10.10
   0  12  -3  310.77   15.50
   1 -12   3   42.60    9.90
  -1 -12  -3   43.90    5.70
   1 -12   3   45.70   11.90
   1 -12   3   36.50    5.10
  -1 -12  -3   52.79   14.40
   1  12   3   48.40   11.00
  -1  12  -3   49.20    5.60
  -1  12  -3   32.10   10.00
   1  12   3   44.70    9.00
  -2 -12  -3  449.16   19.50
   2 -12   3  462.15   36.20
   2 -12   3  436.76   26.70
  -2 -12  -3  409.46   34.90
   2  12   3  437.76   24.00
   2  12   3  432.96   28.00
  -2  12  -3  455.05   30.50
  -2  12  -3  417.46   19.20
  -3 -12  -3   18.40    8.60
   3 -12   3   12.50    5.80
  -3  12  -3   23.80    8.80
   3  12   3    1.60    4.30
  -3  12  -3   25.20    6.50
   3  12   3   24.40    9.20
   4 -12   3   46.50   11.30
   4 -12   3   55.59   14.90
  -4 -12  -3   53.49   13.10
   4  12   3   34.30    7.20
   4  12   3   58.59   13.30
  -4  12  -3   52.99   10.70
  -4  12  -3   59.99   14.60
   4  12   3   47.20   10.00
  -5 -12  -3   39.30   12.10
  -5 -12  -3   41.30   14.80
   5 -12   3   55.79   14.00
   5 -12   3   66.69   15.40
   5  12   3   40.00   11.60
   5  12   3   48.40   11.00
   5  12   3   51.99    9.60
  -5  12  -3   34.30    9.90
  -5  12  -3   38.60   13.10
   6 -12   3  146.59   23.40
  -6 -12  -3   92.89   24.10
   6 -12   3  142.59   21.30
  -6  12  -3  157.88   22.60
   6  12   3  132.79   15.40
  -6  12  -3  119.69   21.30
   6  12   3  152.58   15.00
   7 -12   3   96.49   19.30
  -7 -12  -3  112.99   28.10
   7 -12   3  149.99   24.40
   7  12   3   97.69   15.80
   7  12   3  140.69   20.20
  -7  12  -3  114.39   18.80
  -7  12  -3  100.49   19.40
   8 -12   3    4.10   10.00
  -8 -12  -3    2.80   12.80
   8 -12   3   10.90    7.70
   8  12   3   -1.60    7.40
  -8  12  -3   -8.80    9.50
   8  12   3   -3.90    5.20
   8  12   3   -0.90    5.30
  -8  12  -3   19.60    9.20
   8  12   3  -14.60    5.10
   8 -13  -3   74.59   23.10
   8 -13  -3   80.49   15.40
  -8 -13   3   65.19   15.60
   8  13  -3   81.49   13.60
  -8  13   3   86.29   16.60
   8  13  -3   60.19   15.00
   8  13  -3   49.90   14.70
  -7 -13   3   -0.50    7.40
   7 -13  -3   17.10    8.20
   7 -13  -3   -4.20    8.70
  -7 -13   3   10.10    7.90
   7  13  -3   -1.00    5.20
  -7  13   3   12.60    7.80
  -7  13   3    9.80    6.50
   7  13  -3   -1.70    6.60
   6 -13  -3    8.10    9.70
   6 -13  -3    8.00    6.80
  -6 -13   3    6.30    6.00
  -6 -13   3   16.10    7.90
  -6  13   3    6.00    4.90
   6  13  -3   -7.80    5.10
  -6  13   3   13.80    8.10
   6  13  -3    2.30    4.70
   5 -13  -3   64.79   20.40
  -5 -13   3   60.99   16.00
  -5 -13   3   73.39   13.70
   5 -13  -3   59.29    9.90
  -5  13   3   40.30   10.70
   5  13  -3   72.49   14.80
  -5  13   3   51.39   13.00
   5  13  -3   67.69    8.60
   4 -13  -3   29.40    5.10
  -4 -13   3   30.40   11.30
   4 -13  -3    4.50    9.90
  -4  13   3   23.30    9.70
   4  13  -3    7.00    7.10
   4  13  -3   12.70    3.90
  -4  13   3   35.40    8.80
   3 -13  -3    6.60    6.30
   3 -13  -3   15.20    9.00
  -3 -13   3    1.60    6.70
   3  13  -3    0.10    5.60
  -3  13   3   -5.70    3.90
  -3  13   3    7.20    6.70
   3  13  -3   12.70    2.90
  -2 -13   3   21.40   10.50
   2 -13  -3   20.20    8.40
   2 -13  -3   20.90    4.70
   2  13  -3   21.30    8.40
  -2  13   3   18.30    6.20
  -2  13   3   25.10    9.40
   2  13  -3   21.80    2.70
  -1 -13   3  131.29   27.70
  -1 -13   3  171.68   27.20
   1 -13  -3  184.48   29.50
   1 -13  -3  172.78    9.80
  -1  13   3  170.08   14.60
  -1  13   3  167.78   19.00
   1  13  -3  147.79   17.40
   0 -13   3   49.00   14.40
   0 -13  -3   81.19    6.40
   0 -13  -3   71.69   17.70
   0  13  -3   79.29   15.40
   0  13   3   74.99   11.40
   0  13   3   69.89   14.20
  -1 -13  -3   49.20    6.60
  -1 -13  -3   58.39   15.80
   1 -13   3   38.90   13.40
   1  13   3   53.99   12.10
   1  13   3   56.59    9.50
  -1  13  -3   42.30   11.40
  -1  13  -3   67.49    6.40
  -2 -13  -3   28.60    5.60
   2 -13   3    8.70    8.50
  -2 -13  -3   20.60    9.20
   2 -13   3   22.10    8.90
   2  13   3   21.00    6.80
  -2  13  -3   26.10   10.30
  -2  13  -3   18.00    5.10
   2  13   3   30.90   10.70
  -3 -13  -3   25.70   10.70
   3 -13   3   44.80    9.10
   3 -13   3   29.20   11.60
  -3  13  -3   27.80   10.20
   3  13   3   30.00    6.70
   3  13   3   31.50    9.30
   3  13   3   29.30    8.70
  -3  13  -3   34.60    6.70
  -4 -13  -3   80.59   18.70
   4 -13   3  128.39   24.40
   4  13   3   88.39   13.40
   4  13   3   93.29   11.50
  -4  13  -3  122.89   12.90
  -4  13  -3   78.59   17.20
   4  13   3   92.49   16.80
   5 -13   3   14.60    6.90
   5 -13   3   16.50    7.70
  -5 -13  -3    9.80    8.30
   5  13   3   11.90    5.10
   5  13   3    6.40    5.70
   6 -13   3   37.70   12.70
  -6 -13  -3   43.10   14.00
   6 -13   3   47.70   13.20
  -6  13  -3   27.50   11.00
   6  13   3   25.20    9.80
  -6  13  -3   43.70   11.90
   6  13   3   32.60    9.00
   6  13   3   38.00   11.60
   7 -13   3   37.30   13.70
   7 -13   3   56.79   16.70
   7  13   3   34.30   11.40
   7  13   3   39.10    9.20
  -7  13  -3   36.50   10.80
   7  13   3   24.00   10.30
  -7  13  -3   39.60   12.00
  -7 -14   3   51.69   11.20
   7 -14  -3   88.89   23.20
  -7 -14   3   71.59   16.90
   7 -14  -3   66.89   11.70
   7  14  -3   61.59   14.90
   7  14  -3   34.40   11.80
  -7  14   3   48.20   14.40
  -6 -14   3   -4.30    7.30
   6 -14  -3    6.10   10.70
  -6 -14   3   10.00    9.00
   6 -14  -3   16.80   10.30
   6  14  -3   -8.80    6.00
  -6  14   3    2.10    6.30
  -6  14   3   -1.00    4.10
   5 -14  -3   -0.70    6.60
  -5 -14   3   14.10    7.90
  -5  14   3   10.30    5.20
  -5  14   3    4.00    6.70
   5  14  -3    7.00    7.00
  -4 -14   3    8.90    8.50
   4 -14  -3   18.80    6.70
   4 -14  -3    4.80    6.80
   4  14  -3   10.00    8.10
  -4  14   3   16.30    8.30
  -4  14   3    9.70    5.90
   3 -14  -3  204.78   24.80
  -3 -14   3  177.08   29.30
   3 -14  -3  211.38   13.20
  -3 -14   3  158.28   18.40
  -3  14   3  173.78   16.60
   3  14  -3  164.08   19.20
  -3  14   3  182.68   19.70
   2 -14  -3   31.70   12.90
  -2 -14   3   11.50    8.70
   2 -14  -3   18.00    5.30
  -2 -14   3   16.20    7.50
  -2  14   3   31.40   10.80
  -2  14   3   30.00    8.90
   2  14  -3   17.80    7.00
   1 -14  -3   21.80   11.20
   1 -14  -3    6.60    4.40
  -1 -14   3    6.60    8.10
  -1 -14   3   -4.80    5.30
   1  14  -3    3.20    5.80
  -1  14   3   16.20    8.80
  -1  14   3    7.30    5.00
   0 -14  -3   -1.70    7.00
   0 -14   3   -3.10    7.90
   0 -14   3    2.30    5.80
   0  14   3    4.20    4.20
   0  14   3   -2.70    5.20
   0  14  -3    0.10    5.10
  -1 -14  -3  145.29   27.50
   1 -14   3  209.58   31.40
   1 -14   3  175.98   18.00
  -1 -14  -3  209.88   11.60
   1  14   3  195.28   16.30
   1  14   3  155.58   19.20
  -1  14  -3  157.38   23.40
  -2 -14  -3   26.50   12.60
   2 -14   3   21.50   11.40
  -2  14  -3   19.70   11.20
   2  14   3   15.10    7.40
   2  14   3   20.10    7.90
  -3 -14  -3   30.50   12.10
   3 -14   3   22.40    7.70
   3 -14   3   24.40   12.20
   3  14   3   14.80    5.00
  -3  14  -3   18.30    7.10
  -3  14  -3   11.70    9.30
   3  14   3   16.80    7.70
  -4 -14  -3   -8.40    6.40
   4 -14   3   15.80   10.20
   4 -14   3    1.50    5.50
   4  14   3    0.50    6.20
  -4  14  -3   -2.90    6.40
   4  14   3   -1.00    5.70
   4  14   3   -1.20    4.40
  -4  14  -3   -6.20    5.60
   5 -14   3   46.50   14.90
   5 -14   3   23.00    6.10
  -5  14  -3   39.50   13.50
   5  14   3   36.40    9.40
   5  14   3   30.40   12.10
  -5  14  -3   27.90   11.00
   5  14   3   54.29   13.30
   6 -14   3   22.20    8.60
   6 -14   3   28.40   11.50
  -6 -14  -3   18.20    9.60
   6  14   3   38.40   10.70
   6  14   3   28.80   10.70
  -6  14  -3   48.30   14.20
  -6  14  -3   42.30   14.60
  -6 -15   3  116.19   24.50
   6 -15  -3  166.98   32.20
  -6  15   3  134.19   16.60
  -6  15   3  141.29   21.90
   6  15  -3  138.19   22.00
  -5 -15   3   16.20    9.10
  -5 -15   3   28.40   13.30
   5 -15  -3   15.30   13.00
  -5  15   3   29.80   11.20
   5  15  -3   16.00    9.10
  -5  15   3    5.50    5.70
  -4 -15   3  102.69   18.40
   4 -15  -3   90.29   24.60
  -4 -15   3   64.69   19.20
  -4  15   3   76.19   18.60
   4  15  -3   75.29   17.30
  -4  15   3   81.09   13.30
  -3 -15   3   36.60   10.20
  -3 -15   3   13.30    9.50
   3 -15  -3   25.40   11.40
   3  15  -3   45.60   21.10
  -3  15   3   19.70    8.40
  -3  15   3   42.40   17.30
  -2 -15   3  166.68   18.00
   2 -15  -3  182.48   52.09
  -2 -15   3  203.58   41.70
  -2  15   3  154.48   23.40
  -2  15   3  193.88   16.80
   2  15  -3  223.88   40.80
   1 -15  -3   67.29   30.20
  -1 -15   3   40.00   14.90
  -1 -15   3   36.50    9.30
   1  15  -3   36.30   12.30
  -1  15   3   37.50    8.20
  -1  15   3   18.00    9.50
   0 -15   3    9.20   10.10
   0 -15   3   29.40    9.00
   0 -15  -3   46.90   17.10
   0  15   3   52.19    9.20
  -1 -15  -3   59.99   27.20
   1 -15   3   95.49   23.10
   1 -15   3   53.29   11.90
  -1  15  -3   55.89   14.50
   1  15   3   69.99   16.60
   1  15   3   75.39   12.50
   2 -15   3   57.39   16.90
  -2 -15  -3   40.70   17.60
   2 -15   3   73.89   14.50
   2  15   3   74.19   16.10
   2  15   3   93.89   14.20
  -2  15  -3   74.89   17.20
  -3 -15  -3   72.39   20.10
   3 -15   3   52.49   24.60
   3  15   3   55.49   13.60
  -3  15  -3   52.99   14.50
   3  15   3   58.69   11.80
  -4 -15  -3    8.10   10.80
   4 -15   3   -4.80    6.90
   4  15   3   -4.70    5.30
  -4  15  -3   -1.00    7.20
   4  15   3   18.20    8.30
  -5 -15  -3   80.59   17.40
   5 -15   3   42.70   16.90
   5  15   3   59.89   15.10
   5  15   3   70.89   13.10
  -5  15  -3   59.19   17.40
   5 -16  -3   15.20   12.20
  -5 -16   3   24.00   12.20
  -5 -16   3   16.90   10.40
   5  16  -3   -2.50    8.20
  -5  16   3   15.50    9.80
  -5  16   3    7.60    6.70
  -4 -16   3   45.90   16.70
  -4 -16   3   94.99   16.30
   4 -16  -3   92.89   22.40
  -4  16   3   91.89   14.80
   4  16  -3   61.69   15.80
  -4  16   3   81.29   18.10
  -3 -16   3  181.88   30.90
  -3 -16   3  188.48   21.10
   3 -16  -3  162.08   30.20
  -3  16   3  171.68   25.40
  -3  16   3  193.58   18.10
   3  16  -3  183.98   27.80
  -2 -16   3   90.39   22.70
   2 -16  -3   53.39   19.30
  -2 -16   3   99.29   15.70
  -2  16   3   54.59   15.00
   2  16  -3   79.89   17.10
   1 -16  -3   24.70   14.70
  -1 -16   3   11.60    7.10
  -1 -16   3   13.10   11.10
  -1  16   3   25.20    7.10
   1  16  -3   18.70    9.60
  -1  16   3   24.40    9.60
   0 -16   3   15.10   12.00
   0 -16  -3   56.09   18.90
   0 -16   3   61.19   11.70
   0  16   3   37.00   12.90
   0  16  -3   56.19   15.80
   1 -16   3   92.29   15.40
   1 -16   3  114.59   24.90
  -1 -16  -3   84.59   22.80
   1  16   3  109.39   20.20
  -1  16  -3   61.49   16.50
   1  16   3  118.79   13.80
   2 -16   3   -2.00    6.10
  -2 -16  -3    3.80    7.60
   2 -16   3    9.60    7.10
   2  16   3    4.90    6.90
  -2  16  -3    4.20    7.40
   2  16   3   -7.70    6.50
  -3 -16  -3   51.89   18.50
   3 -16   3   41.30   16.00
   3 -16   3   54.09   12.50
   3  16   3   74.89   16.90
  -3  16  -3   76.19   18.00
   3  16   3   62.59   12.40
  -4 -16  -3  118.19   24.60
   4 -16   3  104.89   19.80
   4 -16   3  113.39   21.80
   4  16   3   87.79   18.80
  -4  16  -3  106.39   22.20
   4  16   3   96.69   15.20
  -3 -17   3   15.00    8.80
   3 -17  -3  -11.50    9.80
  -3 -17   3    5.10   12.00
  -3  17   3    9.80    6.50
   3  17  -3    2.40    8.80
  -3  17   3    9.10    8.90
   2 -17  -3   34.80   17.50
  -2 -17   3   19.90   12.40
  -2 -17   3   17.90   10.40
  -2  17   3   10.90    9.70
   2  17  -3    4.00    7.90
  -2  17   3   14.90    7.50
  -1 -17   3   41.00   13.70
  -1 -17   3   57.39   11.70
   1 -17  -3   49.50   18.40
   1  17  -3   36.80   12.50
  -1  17   3   63.09   10.80
  -1  17   3   43.00   12.40
   0 -17   3   47.70   14.90
   0 -17   3   65.19   11.40
   0 -17  -3   45.30   17.10
   0  17   3   43.20    9.40
   0  17  -3   42.10   13.30
   0  17   3   59.59   15.40
   1 -17   3   38.00    9.60
  -1 -17  -3    7.10    7.90
   1 -17   3   36.80   15.30
   1  17   3   16.70    7.10
  -1  17  -3   24.60   12.10
   1  17   3    9.90    7.90
   2 -17   3   29.70   10.80
   2 -17   3   -2.30    7.90
  -2 -17  -3    4.00   11.70
   2  17   3   13.40    7.70
   2  17   3   -3.00    6.60
  -2  17  -3   11.70    9.50
  12   0  -4  166.48   18.60
  12   0  -4  125.19   22.60
 -12   0   4   98.79   24.70
  11   0  -4   54.89   14.90
  11   0  -4   74.49   16.30
 -11   0   4   64.59   15.40
  10   0  -4   -2.40    4.90
 -10   0   4   -5.60    6.50
  10   0  -4   -2.20    6.50
   9   0  -4  119.39   18.20
  -9   0   4  118.99   20.70
   9   0  -4  108.39   18.10
   8   0  -4  946.91   40.30
   8   0  -4  924.91   42.60
  -8   0   4  931.11   45.50
   7   0  -4   88.59   14.90
   7   0  -4   61.09   11.00
  -7   0   4   64.99   12.50
  -7   0   4   66.69   11.90
  -6   0   4  519.75   28.20
  -6   0   4  509.75   26.80
   6   0  -4  518.85   27.20
   5   0  -4  493.75   24.70
  -5   0   4  518.75   25.70
  -5   0   4  493.25   23.60
  -4   0   4  445.56   19.50
  -4   0   4  425.76   20.80
   4   0  -4  380.86   19.90
  -3   0   4   36.80    1.90
  -3   0   4   33.90    6.00
   3   0  -4   39.40    2.50
  -3   0   4   45.60    5.10
   3   0  -4   44.60    7.40
   2   0  -4 6407.36  125.39
   2   0  -4 6349.36  122.69
   2   0  -4 6494.25  121.69
  -2   0   4 6451.65  123.19
  -2   0   4 6526.05  126.39
   2   0  -4 6683.13  128.69
  -2   0   4 6343.97  119.69
   1   0  -4   54.49    4.50
   1   0  -4   45.70    5.20
  -1   0   4   61.49    6.00
  -1   0   4   59.09    5.00
   1   0  -4   48.20    5.70
   1   0  -4   53.49    4.80
  -1   0   4   64.79    5.00
  -1   0   4   54.39    5.20
   0   0  -4 1462.65   40.10
   0   0   4 1495.25   33.00
   0   0   4 1381.86   38.10
   0   0  -4 1487.75   34.20
   0   0  -4 1492.25   33.60
   0   0   4 1551.54   34.40
   0   0  -4 1390.36   34.70
   0   0   4 1549.34   36.30
  -1   0  -4    0.70    1.90
   1   0   4    4.40    2.60
  -1   0  -4    3.50    2.20
  -1   0  -4    2.70    2.40
  -1   0  -4    5.70    2.10
   1   0   4    6.00    1.60
  -2   0  -4 3034.70   75.49
   2   0   4 2977.90   67.99
  -2   0  -4 2891.31   76.69
  -3   0  -4 2963.90   81.69
  -3   0  -4 2938.31   78.19
   3   0   4 2914.51   70.79
  -4   0  -4   92.89   14.50
   4   0   4   77.39   11.20
  -4   0  -4   99.49   15.30
  -5   0  -4  878.81   41.30
   5   0   4  818.22   35.20
  -5   0  -4  920.61   45.10
  -6   0  -4  592.24   35.70
  -6   0  -4  678.63   41.50
   6   0   4  604.84   32.20
   7   0   4  131.29   15.80
  -7   0  -4  105.29   18.90
  -7   0  -4  137.99   23.90
  -8   0  -4   25.70    9.50
   8   0   4   30.70   10.30
  -9   0  -4  242.88   28.70
  -9   0  -4  208.78   30.80
   9   0   4  243.08   24.10
  10   0   4   12.50    8.00
 -10   0  -4    3.30    8.10
 -10   0  -4   20.80   13.00
  12  -1  -4   95.29   17.40
  12  -1  -4  106.59   18.90
 -12  -1   4  131.49   25.60
 -12   1   4  142.49   27.70
  12   1  -4  100.79   17.90
  11  -1  -4   60.29   14.80
  11  -1  -4   82.49   16.40
 -11  -1   4  101.29   22.00
  11   1  -4   69.49   16.10
  11   1  -4   75.19   15.70
 -11   1   4   64.09   17.00
  10  -1  -4   37.30   12.20
  10  -1  -4   29.60   11.40
 -10  -1   4   52.29   15.40
  10   1  -4   46.30   12.40
  10   1  -4   22.60    9.00
 -10   1   4   31.70   12.30
  -9  -1   4  417.06   31.90
   9  -1  -4  367.06   26.30
   9  -1  -4  385.26   28.40
   9   1  -4  349.77   26.80
  -9   1   4  362.76   29.80
   9   1  -4  381.26   26.20
   8  -1  -4   91.19   14.40
   8  -1  -4   77.39   14.90
  -8  -1   4  104.79   17.40
   8   1  -4  101.79   15.50
   8   1  -4   86.19   15.40
  -8   1   4   84.19   16.90
  -7  -1   4   49.40   12.00
  -7  -1   4   49.80   11.20
   7  -1  -4   41.40    8.80
   7  -1  -4   26.50    8.80
  -7   1   4   53.49   11.50
   7   1  -4   27.20    9.00
  -6  -1   4  164.48   15.30
  -6  -1   4  161.98   14.80
   6  -1  -4  185.18   16.50
   6   1  -4  201.98   16.70
  -6   1   4  207.98   16.50
  -6   1   4  208.58   16.70
   5  -1  -4  622.04   29.10
  -5  -1   4  623.74   27.20
  -5  -1   4  678.53   30.20
  -5   1   4  673.53   28.10
  -5   1   4  626.04   28.40
   5   1  -4  692.03   28.80
   4  -1  -4    0.80    2.80
  -4  -1   4    1.90    1.90
   4   1  -4    3.40    3.20
  -4   1   4    8.60    2.70
  -3  -1   4  193.48   10.50
   3  -1  -4  196.68    7.80
   3  -1  -4  198.48   13.40
  -3  -1   4  175.98    5.80
  -3  -1   4  200.38   12.70
  -3   1   4  187.18   11.00
  -3   1   4  182.08    6.90
  -3   1   4  183.98   11.40
   3   1  -4  183.08   12.00
   2  -1  -4   10.40    2.70
   2  -1  -4   11.50    3.80
  -2  -1   4   14.00    3.50
  -2  -1   4   10.70    2.60
   2  -1  -4   13.00    3.30
   2   1  -4   10.30    2.60
   2   1  -4   16.90    4.40
  -2   1   4   14.50    3.10
  -2   1   4   17.40    3.80
  -2   1   4   18.20    3.50
   2   1  -4   10.60    2.50
  -1  -1   4  567.54   17.70
   1  -1  -4  542.15   20.60
  -1  -1   4  555.94   17.80
  -1  -1   4  534.35   17.10
   1  -1  -4  564.44   20.40
   1  -1  -4  540.75   16.90
  -1  -1   4  547.75   18.80
   1  -1  -4  538.85   15.90
   1   1  -4  531.65   18.30
  -1   1   4  546.45   19.20
  -1   1   4  529.75   16.10
   1   1  -4  590.44   18.40
   1   1  -4  554.64   15.10
  -1   1   4  564.14   19.60
   1   1  -4  531.35   18.20
  -1   1   4  554.94   17.50
   0  -1   4   33.50    5.50
   0  -1   4   43.50    5.00
   0  -1  -4   49.80    4.50
   0  -1   4   45.00    5.40
   0  -1  -4   51.89    8.00
   0  -1  -4   46.10    4.80
   0   1   4   43.40    4.20
   0   1   4   52.09    5.10
   0   1  -4   38.30    5.50
   0   1  -4   51.59    4.60
   0   1   4   43.60    6.90
   0   1  -4   42.50    4.30
   0   1  -4   50.29    6.20
  -1  -1  -4  507.65   16.00
   1  -1   4  459.55   20.00
  -1  -1  -4  518.65   16.90
   1  -1   4  491.25   19.40
  -1  -1  -4  498.05   23.40
   1   1   4  486.55   17.40
  -1   1  -4  518.85   13.30
  -1   1  -4  498.45   14.60
   1   1   4  559.44   18.30
   1   1   4  501.95   14.80
  -1   1  -4  506.35   21.90
  -1   1  -4  498.65   21.60
  -2  -1  -4  799.72   34.20
  -2  -1  -4  774.42   18.90
   2  -1   4  770.52   27.60
  -2  -1  -4  819.82   33.20
   2   1   4  809.02   25.90
   2   1   4  776.32   18.10
  -2   1  -4  794.02   15.30
  -2   1  -4  763.72   30.20
  -2   1  -4  789.22   15.70
  -2   1  -4  823.12   32.00
   3  -1   4 3642.44   85.49
  -3  -1  -4 3635.44   96.79
  -3  -1  -4 3689.63   94.69
  -3   1  -4 3556.44   92.79
  -3   1  -4 3781.32   91.59
  -4  -1  -4    1.30    3.00
  -4  -1  -4    4.10    4.30
   4  -1   4    0.80    3.90
  -4   1  -4   -4.40    1.90
  -4   1  -4    0.90    2.70
   4   1   4    3.40    3.50
  -5  -1  -4  431.56   30.70
   5  -1   4  403.66   24.40
  -5  -1  -4  397.06   27.80
  -5   1  -4  381.96   28.00
   5   1   4  390.56   22.80
  -5   1  -4  400.36   26.10
  -6  -1  -4  302.37   27.60
  -6  -1  -4  301.97   25.90
   6  -1   4  323.47   23.60
   6   1   4  300.17   21.90
  -6   1  -4  291.87   26.70
  -6   1  -4  298.07   24.20
  -7  -1  -4   13.60    7.90
   7  -1   4   44.80   11.40
  -7  -1  -4   36.40   12.90
  -7   1  -4   38.00   10.70
   7   1   4   56.59   12.20
  -7   1  -4   62.29   15.10
   8  -1   4    0.90    5.40
  -8  -1  -4   -0.80    4.90
   8   1   4   -3.70    4.00
  -8   1  -4   -5.10    4.60
  -9  -1  -4   46.80   15.00
  -9  -1  -4   39.10   14.20
   9  -1   4   53.39   14.40
   9   1   4   27.10    9.90
  -9   1  -4   34.70   15.50
  -9   1  -4   52.99   14.60
 -10  -1  -4  324.87   36.70
 -10  -1  -4  326.97   34.70
  10  -1   4  341.67   30.90
 -10   1  -4  311.57   32.60
  10   1   4  297.67   28.50
 -10   1  -4  287.57   30.70
  12  -2  -4   33.70   10.70
 -12  -2   4   16.00   10.30
  12  -2  -4    9.80    8.80
  12   2  -4   12.70   10.50
  12   2  -4   10.00    8.30
 -12   2   4   -4.00    8.40
  11  -2  -4   24.90   10.30
  11  -2  -4   -2.80    7.90
 -11  -2   4    4.10    8.60
  11   2  -4   -0.90    7.80
 -11   2   4   -5.80    7.20
  11   2  -4    7.80    9.00
 -10  -2   4   -0.50    5.90
  10  -2  -4    9.40    6.90
  10  -2  -4    2.70    7.30
  10   2  -4   -1.80    4.80
  10   2  -4    3.20    5.60
 -10   2   4    4.70    5.80
   9  -2  -4   52.29   11.70
   9  -2  -4   38.60   11.70
  -9  -2   4   49.00   13.30
  -9   2   4   44.50   12.40
   9   2  -4   36.00   11.30
   9   2  -4   37.70   10.30
  -8  -2   4  287.57   25.60
   8  -2  -4  274.07   20.50
  -8  -2   4  297.27   24.50
   8  -2  -4  294.37   24.30
   8   2  -4  281.27    8.70
   8   2  -4  260.57   21.40
   8   2  -4  253.47    8.90
  -8   2   4  305.47   24.90
   7  -2  -4  292.37   22.70
   7  -2  -4  310.57   20.30
  -7  -2   4  291.77   22.70
  -7  -2   4  280.07   21.90
   7   2  -4  293.27    9.20
   7   2  -4  281.37   10.10
  -7   2   4  265.97   10.40
  -7   2   4  312.07   22.80
   7   2  -4  282.77   20.60
   6  -2  -4  123.59   14.70
   6  -2  -4  126.29   11.90
  -6  -2   4  130.89   13.30
  -6  -2   4  110.89   12.70
   6   2  -4  112.99   13.00
   6   2  -4  119.99    6.50
  -6   2   4  110.49    6.40
   6   2  -4  124.49    5.60
  -6   2   4  118.19   12.70
  -5  -2   4    7.00    3.40
   5  -2  -4    3.20    3.70
  -5  -2   4    3.70    2.60
  -5   2   4    4.70    2.50
   5   2  -4    6.10    2.20
  -5   2   4    9.90    3.90
   5   2  -4    4.50    4.10
  -5   2   4    5.50    1.70
   5   2  -4    9.00    1.80
  -5   2   4    7.00    2.10
  -4  -2   4  497.75   24.00
   4  -2  -4  461.05   29.20
  -4  -2   4  470.55   20.40
   4   2  -4  460.65   16.70
   4   2  -4  506.55   22.50
  -4   2   4  472.45   21.50
  -4   2   4  469.75   12.60
  -4   2   4  473.95   15.90
   4   2  -4  478.45   13.40
  -4   2   4  482.95   21.40
   3  -2  -4 1110.59   35.70
  -3  -2   4 1080.49   35.00
  -3  -2   4 1029.30   23.60
   3  -2  -4 1102.69   36.80
   3   2  -4 1058.39   32.20
  -3   2   4 1034.20   30.70
  -3   2   4 1036.10   31.30
   3   2  -4 1054.49   25.20
  -3   2   4  962.40   28.00
   3   2  -4  921.71   27.00
  -2  -2   4 1947.31   49.30
   2  -2  -4 1941.91   48.90
  -2  -2   4 1937.01   41.70
   2  -2  -4 1951.20   52.19
  -2  -2   4 1940.71   41.70
  -2   2   4 1924.81   43.80
  -2   2   4 1972.30   46.30
   2   2  -4 1998.70   47.10
  -2   2   4 1895.21   50.79
   2   2  -4 1927.61   43.10
   1  -2  -4    0.30    0.90
  -1  -2   4    2.00    1.20
  -1  -2   4    2.10    1.60
   1  -2  -4    2.90    2.50
  -1  -2   4    0.50    1.70
   1  -2  -4   -2.00    1.90
  -1   2   4    1.20    0.80
  -1   2   4   -0.10    1.60
   1   2  -4    1.10    0.80
   1   2  -4    2.40    1.90
  -1   2   4   -1.00    2.50
  -1   2   4    1.30    1.70
   1   2  -4    1.70    2.20
   1   2  -4    2.90    2.30
   0  -2   4 1222.08   32.00
   0  -2   4 1258.97   27.60
   0  -2  -4 1280.17   41.20
   0  -2  -4 1241.88   27.70
   0  -2   4 1325.97   35.20
   0   2   4 1214.48   33.70
   0   2   4 1269.87   32.30
   0   2   4 1263.07   28.30
   0   2  -4 1228.98   35.10
   0   2  -4 1249.18   33.40
  -1  -2  -4  113.39    8.20
   1  -2   4  118.09    6.90
   1  -2   4  106.19    8.40
  -1  -2  -4  115.79   11.70
   1  -2   4  131.19    9.80
  -1  -2  -4  122.39    7.00
   1   2   4  121.49    7.40
  -1   2  -4  113.59    9.10
   1   2   4  108.09   10.90
  -1   2  -4  104.59    9.40
  -1   2  -4  127.09    7.70
   1   2   4  128.89    8.80
  -2  -2  -4  758.22   22.60
  -2  -2  -4  742.03   33.90
  -2  -2  -4  772.52   34.30
   2  -2   4  769.82   19.50
   2  -2   4  762.52   28.00
   2   2   4  749.23   24.00
  -2   2  -4  755.42   29.60
  -2   2  -4  731.33   29.20
  -2   2  -4  724.83   20.30
   2   2   4  728.43   21.70
   3  -2   4  911.01   33.60
  -3  -2  -4  877.51   23.20
   3  -2   4  898.91   21.60
  -3  -2  -4  914.91   40.30
  -3  -2  -4  860.41   39.90
   3   2   4  871.71   24.20
  -3   2  -4  903.31   35.50
   3   2   4  930.01   30.20
  -3   2  -4  893.41   20.50
  -4  -2  -4   52.79   11.30
   4  -2   4   47.50    9.40
  -4  -2  -4   60.89   12.20
   4  -2   4   42.70    2.70
   4   2   4   55.49    9.00
   4   2   4   44.40    3.70
   4   2   4   39.70    4.60
  -4   2  -4   45.50   10.70
  -4   2  -4   46.30    9.70
  -4   2  -4   42.90    2.50
  -5  -2  -4   70.39   14.90
  -5  -2  -4   74.99   14.90
   5  -2   4   97.69   15.60
  -5   2  -4   71.99   13.10
   5   2   4   64.39   10.80
  -5   2  -4   70.99   14.20
   5   2   4   85.09    6.40
   5   2   4   72.99    5.20
  -6  -2  -4   57.09   14.20
   6  -2   4   61.99   14.40
  -6  -2  -4   45.80   14.50
   6   2   4   47.40    5.50
   6   2   4   44.20    9.90
   6   2   4   45.00    4.50
  -6   2  -4   42.80   11.30
  -6   2  -4   49.99   12.70
   7  -2   4  239.48   21.90
  -7  -2  -4  288.97   28.90
  -7   2  -4  261.87   26.30
   7   2   4  227.98   10.40
   7   2   4  227.18   19.90
   7   2   4  232.48    9.60
   8  -2   4   88.69   16.70
  -8  -2  -4   63.69   18.30
  -8  -2  -4  118.99   21.20
  -8   2  -4   80.99   16.30
   8   2   4   75.79   15.10
   9  -2   4   50.09   13.70
  -9  -2  -4   59.59   17.60
   9   2   4   39.40   11.00
  -9   2  -4   56.79   17.10
  -9   2  -4   19.30   10.30
 -10  -2  -4   15.00   10.30
  10  -2   4   -0.10    7.10
 -10  -2  -4   12.50   11.80
 -10   2  -4   17.40   10.50
 -10   2  -4   10.10   10.30
  10   2   4   17.60    9.70
  12  -3  -4    9.80    9.40
 -12  -3   4   11.90    9.50
  12  -3  -4   12.70    7.90
  12   3  -4    3.60    9.20
  12   3  -4    8.20    8.30
 -12   3   4   -0.80    7.80
 -11  -3   4  118.39   24.50
  11  -3  -4  185.48   21.30
  11  -3  -4  140.69   22.40
  11   3  -4  138.29   22.00
  11   3  -4  166.58   20.50
 -11   3   4  165.58   28.90
  10  -3  -4   71.99   14.90
 -10  -3   4   66.29   17.80
  10  -3  -4   62.99   14.50
  10   3  -4   76.19   15.20
  10   3  -4   70.29   14.50
 -10   3   4   93.09   19.10
   9  -3  -4   27.30    9.60
   9  -3  -4   22.70    8.20
  -9  -3   4   21.80    8.40
  -9   3   4   23.90    9.70
  -9   3   4   13.70    4.10
   9   3  -4   26.90    9.20
   9   3  -4   16.10    3.00
   9   3  -4   23.60    8.70
  -9   3   4   27.30    7.10
   8  -3  -4   13.10    6.30
   8  -3  -4   -8.20    5.40
  -8  -3   4   -5.70    3.00
   8   3  -4    5.90    2.60
  -8   3   4    6.80    4.50
   8   3  -4   13.80    7.60
  -8   3   4   13.40    4.10
  -7  -3   4  140.59   15.70
  -7  -3   4  154.88   16.30
   7  -3  -4  139.59   14.10
   7  -3  -4  135.29   16.30
  -7   3   4  141.49   15.30
   7   3  -4  138.29    9.20
  -7   3   4  142.79   10.60
  -7   3   4  146.79    9.10
   7   3  -4  146.69    7.80
   7   3  -4  145.49   14.90
   6  -3  -4  670.63   34.80
  -6  -3   4  670.73   32.00
  -6  -3   4  646.04   32.70
   6  -3  -4  676.43   28.10
  -6   3   4  606.24   23.70
   6   3  -4  637.84   30.10
   6   3  -4  603.34   22.10
  -6   3   4  633.44   30.80
   6   3  -4  664.73   18.60
  -6   3   4  652.33   19.90
   5  -3  -4  101.79    9.50
  -5  -3   4   98.29   10.40
   5  -3  -4  108.19   13.00
  -5  -3   4   92.49   10.90
   5   3  -4  106.39   10.90
  -5   3   4   90.39   10.20
   5   3  -4  104.89    9.10
  -5   3   4   81.59    7.90
   5   3  -4  105.49    6.50
  -5   3   4   98.29    6.50
  -4  -3   4  690.03   29.40
   4  -3  -4  663.13   31.00
   4   3  -4  680.13   19.50
  -4   3   4  661.03   18.60
  -4   3   4  717.63   27.40
   4   3  -4  680.83   25.00
  -4   3   4  658.83   24.00
   4   3  -4  664.13   26.40
   3  -3  -4   17.80    4.10
  -3  -3   4   24.00    4.20
  -3  -3   4   25.50    3.10
  -3  -3   4   16.30    4.20
   3  -3  -4   18.70    6.20
  -3   3   4   24.10    5.40
   3   3  -4   27.60    4.20
   3   3  -4   16.00    4.60
  -3   3   4   25.60    5.30
  -3   3   4   29.40    5.20
   3   3  -4   18.30    3.70
  -3   3   4   24.70    3.70
   2  -3  -4  966.70   24.90
   2  -3  -4 1022.40   35.90
  -2  -3   4 1024.70   24.20
  -2  -3   4  982.70   26.00
   2  -3  -4  989.70   33.50
  -2  -3   4 1054.49   33.00
   2   3  -4  987.20   27.60
  -2   3   4 1036.90   29.90
  -2   3   4 1037.30   25.80
  -2   3   4  940.11   32.80
   2   3  -4 1043.80   30.20
   2   3  -4  984.30   23.10
  -1  -3   4  622.74   23.20
  -1  -3   4  619.94   14.50
  -1  -3   4  618.44   22.50
   1  -3  -4  624.54   26.90
   1  -3  -4  590.54   13.80
   1  -3  -4  638.64   26.00
   1   3  -4  600.04   21.00
   1   3  -4  599.54   13.50
  -1   3   4  612.34   14.40
  -1   3   4  595.94   20.50
   0  -3  -4  173.68    6.00
   0  -3   4  164.68   10.50
   0  -3   4  175.98   11.40
   0  -3  -4  161.88   13.90
   0  -3   4  178.28    8.00
   0  -3   4  180.48    6.50
   0  -3  -4  169.58   12.20
   0   3   4  169.68   13.90
   0   3   4  180.08   10.30
   0   3  -4  188.78   11.90
   0   3  -4  186.28   11.80
   1  -3   4   13.40    4.20
   1  -3   4   11.30    2.70
   1  -3   4   10.80    2.80
  -1  -3  -4    9.70    2.60
  -1  -3  -4   12.70    3.80
  -1  -3  -4    7.50    4.30
   1   3   4   15.70    4.50
  -1   3  -4    9.10    3.00
   1   3   4    9.10    3.80
   1   3   4   13.90    3.00
  -1   3  -4    9.00    3.80
  -1   3  -4   11.30    3.30
   2  -3   4  158.08    9.50
  -2  -3  -4  165.28   15.60
   2  -3   4  166.98   12.80
  -2  -3  -4  169.88   20.50
  -2  -3  -4  183.48   11.40
   2   3   4  194.38   11.90
  -2   3  -4  170.48   12.70
   2   3   4  158.68   10.70
  -2   3  -4  170.18   16.00
  -2   3  -4  169.68   10.20
   2   3   4  171.98   10.00
   3  -3   4   99.09   11.00
   3  -3   4   99.59    7.00
  -3  -3  -4  106.79   16.90
  -3  -3  -4  105.59    8.20
  -3  -3  -4  129.19   14.50
  -3   3  -4   90.29   10.60
   3   3   4   86.59    7.80
  -3   3  -4  103.39   12.70
   3   3   4   97.39    9.00
  -3   3  -4  106.89    9.60
  -4  -3  -4  685.53   21.90
   4  -3   4  655.73   30.90
  -4  -3  -4  637.84   36.70
   4  -3   4  708.53   21.50
  -4  -3  -4  766.32   40.50
   4   3   4  672.03   27.40
  -4   3  -4  699.13   34.00
  -4   3  -4  674.73   32.30
  -4   3  -4  678.83   19.60
   4   3   4  635.94   23.70
  -5  -3  -4  256.07   23.80
   5  -3   4  261.17   11.60
  -5  -3  -4  250.37   24.40
   5  -3   4  263.27   20.50
  -5   3  -4  235.78   20.90
   5   3   4  254.77   18.00
   5   3   4  259.27   11.40
  -5   3  -4  275.67   21.30
   5   3   4  236.28   13.60
  -5   3  -4  233.58    9.50
   6  -3   4    2.30    4.10
  -6  -3  -4   -1.10    4.30
  -6  -3  -4    7.30    7.90
   6  -3   4   -2.00    2.10
  -6   3  -4   -3.40    2.80
   6   3   4   -1.60    4.30
  -6   3  -4   -2.70    3.50
   6   3   4   -1.40    3.80
   6   3   4    1.10    2.60
  -6   3  -4   -0.70    2.10
  -7  -3  -4  123.09   23.40
   7  -3   4  118.79   18.40
   7  -3   4   95.59    4.90
   7   3   4   98.09    9.60
   7   3   4  119.09    8.50
  -7   3  -4   84.49   17.20
   7   3   4  122.29   17.50
  -8  -3  -4  171.28   27.30
   8  -3   4  162.88   23.40
  -8  -3  -4  121.19   22.90
   8   3   4  185.58    9.90
   8   3   4  198.58   19.80
  -8   3  -4  183.98   26.60
  -8   3  -4  155.08   25.80
  -9  -3  -4   94.09   32.00
   9   3   4   99.99   18.50
  -9   3  -4   89.79   19.80
 -10  -3  -4  -16.30    7.20
  10  -3   4    4.50    5.80
 -10   3  -4  -11.30    6.30
  10   3   4    3.00    7.50
 -10   3  -4  -20.60    9.10
  12  -4  -4   11.50    8.40
 -12  -4   4   -6.90    8.10
  12  -4  -4   12.60    7.30
  12   4  -4    1.40    6.50
 -12   4   4   -4.60    8.40
  12   4  -4    4.80    7.60
  11  -4  -4  106.59   20.20
 -11  -4   4  122.99   25.20
  11  -4  -4  110.29   20.80
  11   4  -4  136.19   22.40
 -11   4   4  128.29   24.70
  11   4  -4  120.19   20.40
  10  -4  -4  124.39   20.10
 -10  -4   4  142.19   24.80
  10  -4  -4  106.49   18.60
  10   4  -4   89.29   17.90
  10   4  -4  102.09   18.40
 -10   4   4  115.09   20.50
   9  -4  -4   -2.20    5.00
   9  -4  -4   -5.30    5.00
  -9  -4   4    3.40    4.40
  -9  -4   4   -0.90    5.40
  -9   4   4    3.80    3.60
  -9   4   4   11.60    3.90
   9   4  -4    0.70    2.70
   9   4  -4    4.80    5.90
   8  -4  -4   17.10    6.60
   8  -4  -4   18.60    8.40
  -8  -4   4   20.30    9.50
  -8  -4   4   28.50    8.20
   8   4  -4   20.50    4.00
  -8   4   4   22.10    4.00
   8   4  -4   18.50    8.20
  -8   4   4   14.60    6.50
  -7  -4   4  628.94   34.90
  -7  -4   4  642.24   35.60
   7  -4  -4  609.24   29.30
   7  -4  -4  620.94   35.70
  -7   4   4  592.24   21.40
   7   4  -4  583.94   19.80
  -7   4   4  587.14   32.40
   7   4  -4  575.24   30.50
   6  -4  -4  146.69   12.90
  -6  -4   4  152.38   14.80
   6  -4  -4  154.18   16.90
  -6  -4   4  165.98   16.50
  -6   4   4  162.58   15.10
  -6   4   4  160.88    9.90
   6   4  -4  145.69    9.10
  -6   4   4  161.48   14.70
   6   4  -4  133.89   13.90
  -5  -4   4   69.79   11.60
  -5  -4   4   68.09   10.80
   5  -4  -4   69.39   12.20
   5  -4  -4   52.89    8.30
  -5   4   4   70.49    6.50
   5   4  -4   75.79   11.00
   5   4  -4   62.49    6.20
  -5   4   4   60.09   10.30
  -5   4   4   77.79    9.30
  -4  -4   4   48.70    9.10
  -4  -4   4   43.30    7.10
   4  -4  -4   47.30   10.20
  -4   4   4   48.00   10.30
   4   4  -4   45.80    5.30
   4   4  -4   34.70    7.20
  -4   4   4   44.60    8.00
  -4   4   4   48.80    5.20
   3  -4  -4 1069.79   31.30
   3  -4  -4 1153.98   42.80
   3  -4  -4 1147.99   29.10
  -3  -4   4 1141.69   38.50
  -3  -4   4 1170.58   31.60
  -3   4   4 1128.69   35.10
   3   4  -4 1122.39   35.00
   3   4  -4 1083.29   28.50
  -3   4   4 1153.28   29.70
   3   4  -4 1149.08   31.10
  -2  -4   4  206.18   13.50
   2  -4  -4  218.58   15.30
  -2  -4   4  195.68    8.10
   2  -4  -4  215.08    8.00
   2  -4  -4  203.68   16.00
  -2  -4   4  231.18   15.00
   2  -4  -4  202.58    8.60
   2   4  -4  207.78   11.60
  -2   4   4  213.98   12.40
   2   4  -4  211.68    7.30
   1  -4  -4   92.09   10.70
  -1  -4   4  100.99    9.50
  -1  -4   4   86.99    8.30
   1  -4  -4   91.09   12.90
   1   4  -4   94.69    8.40
  -1   4   4   97.99    8.20
   0  -4   4   98.69    8.90
   0  -4   4  119.09    9.80
   0  -4   4  108.19    4.70
   0  -4  -4  118.49   11.30
   0  -4  -4  134.89   14.00
   0   4   4  118.69    3.80
   0   4  -4  109.09    9.60
   0   4   4  103.39    8.20
   0   4   4  115.19    3.60
  -1  -4  -4 1960.70   73.49
   1  -4   4 2176.08   57.49
   1  -4   4 2127.19   46.80
   1  -4   4 2130.59   54.79
   1   4   4 2130.79   46.20
  -1   4  -4 2146.19   50.69
   1   4   4 2216.68   45.00
   1   4   4 2100.09   51.79
   2  -4   4   49.80    7.50
  -2  -4  -4   53.19    8.70
  -2  -4  -4   46.90   11.60
   2  -4   4   39.10    8.00
   2   4   4   47.10    5.40
  -2   4  -4   60.49    9.80
  -2   4  -4   43.70    7.50
   2   4   4   53.69    7.90
  -2   4  -4   45.80    7.70
   3  -4   4  601.34   23.20
  -3  -4  -4  600.54   35.20
   3  -4   4  574.64   27.50
  -3  -4  -4  588.74   34.00
  -3  -4  -4  597.54   24.40
  -3   4  -4  572.64   22.40
  -3   4  -4  606.54   28.70
   3   4   4  639.54   23.10
  -3   4  -4  572.04   28.00
   4  -4   4 1048.00   32.30
  -4  -4  -4 1029.80   49.80
  -4  -4  -4  992.80   48.30
  -4  -4  -4 1024.70   32.40
   4  -4   4  974.00   39.80
   4   4   4  967.60   33.80
  -4   4  -4  990.20   40.60
  -4   4  -4 1004.30   30.30
  -4   4  -4  973.10   41.10
  -5  -4  -4 1055.69   52.19
   5  -4   4  995.90   42.90
  -5  -4  -4 1035.90   52.89
   5  -4   4 1024.50   32.10
   5   4   4 1024.10   29.00
  -5   4  -4  981.00   28.60
  -5   4  -4  992.80   45.50
   5   4   4 1039.00   38.10
  -5   4  -4 1026.00   43.90
   6  -4   4   12.70    3.80
   6  -4   4   31.60    8.60
  -6  -4  -4   14.40    7.80
  -6  -4  -4    9.20    8.20
  -6   4  -4   11.20    4.30
   6   4   4   19.40    6.00
  -6   4  -4   19.20    7.90
  -6   4  -4   17.50    6.80
   6   4   4   10.50    3.50
  -7  -4  -4  111.49   23.70
   7  -4   4   61.59    6.70
   7  -4   4   84.79   16.40
  -7  -4  -4   61.59   16.00
  -7   4  -4   48.20   13.00
   7   4   4   74.69   13.40
  -7   4  -4  101.09   19.30
  -7   4  -4   68.49    6.60
   7   4   4   86.69    8.10
   8  -4   4  503.05   35.80
  -8  -4  -4  444.56   37.90
  -8  -4  -4  469.95   42.50
   8   4   4  466.45   19.20
   8   4   4  434.26   29.60
  -8   4  -4  457.65   33.10
  -8   4  -4  469.05   38.00
  -9  -4  -4   46.50   14.50
   9  -4   4   51.99   14.50
  -9   4  -4   29.40   11.90
   9   4   4   41.40   11.60
 -10  -4  -4   14.80   14.40
 -10  -4  -4   30.20   16.70
  10  -4   4   34.60   13.60
  10   4   4   40.20   13.50
 -10   4  -4   51.19   17.20
 -10   4  -4   79.29   17.80
  11  -5  -4   96.89   18.40
 -11  -5   4   70.59   19.30
  11  -5  -4  131.09   21.00
  11   5  -4   69.19   15.10
 -11   5   4   90.59   18.60
  11   5  -4  106.49   18.80
  10  -5  -4   97.79   18.00
 -10  -5   4   99.89   22.00
  10  -5  -4   80.69   17.60
  10   5  -4   88.49   16.50
  10   5  -4   71.59   14.70
 -10   5   4  103.59   21.00
   9  -5  -4   61.99   15.50
  -9  -5   4   29.30   10.00
  -9  -5   4   18.50    8.00
   9  -5  -4   25.60    8.70
   9   5  -4   26.50    9.70
  -9   5   4   24.20    7.80
  -9   5   4   37.70    7.40
   9   5  -4   24.10    5.40
   8  -5  -4  154.98   23.20
  -8  -5   4  154.28   18.40
   8  -5  -4  145.59   15.40
  -8  -5   4  143.59   26.60
  -8   5   4  146.39   17.50
   8   5  -4  141.99   10.20
  -8   5   4  152.98   11.30
  -7  -5   4  320.57   25.60
   7  -5  -4  348.17   27.00
   7  -5  -4  332.07   21.50
  -7  -5   4  334.07   30.40
   7   5  -4  315.37   22.10
  -7   5   4  325.27   16.50
   7   5  -4  323.07   15.40
  -7   5   4  305.07   23.20
  -6  -5   4  576.54   31.10
   6  -5  -4  617.24   27.20
   6  -5  -4  598.64   35.40
  -6  -5   4  575.94   32.40
   6   5  -4  586.94   21.30
  -6   5   4  528.45   28.80
   6   5  -4  591.04   29.00
  -6   5   4  574.54   21.80
  -5  -5   4   91.19   11.30
   5  -5  -4   63.19   13.20
  -5  -5   4   79.89   13.00
  -5   5   4   74.09   12.00
   5   5  -4   64.09    7.10
   5   5  -4   84.59   12.50
  -5   5   4   73.99    7.50
   4  -5  -4 1265.57   35.00
  -4  -5   4 1167.48   43.30
   4  -5  -4 1228.58   49.00
  -4  -5   4 1258.37   39.30
   4   5  -4 1229.58   34.50
  -4   5   4 1230.18   40.40
  -4   5   4 1214.08   33.70
   4   5  -4 1241.38   40.40
   3  -5  -4  487.45   28.00
   3  -5  -4  442.16   15.80
  -3  -5   4  454.85   23.80
   3  -5  -4  407.26   16.80
  -3  -5   4  464.85   23.10
  -3  -5   4  426.56   17.40
  -3   5   4  450.95   20.70
   3   5  -4  438.56   14.90
   3   5  -4  414.26   18.10
   2  -5  -4  358.26   11.10
   2  -5  -4  369.36   22.20
  -2  -5   4  366.46   19.30
   2  -5  -4  357.96   22.70
  -2  -5   4  359.16   20.60
  -2  -5   4  362.36   14.40
   2  -5  -4  340.37   11.50
  -2   5   4  357.36   17.60
   2   5  -4  356.46    9.60
   2   5  -4  356.66   16.80
  -1  -5   4   -2.60    1.60
  -1  -5   4    1.00    2.00
   1  -5  -4    4.10    2.90
  -1   5   4   -2.40    1.50
   1   5  -4   -1.20    2.40
   0  -5   4 1690.43   31.10
   0  -5  -4 1711.33   53.99
   0  -5   4 1616.24   31.10
   0  -5   4 1640.04   49.80
   0  -5  -4 1672.13   60.19
   0   5  -4 1660.13   47.30
   0   5   4 1697.93   44.70
  -1  -5  -4  468.85   24.80
   1  -5   4  450.25   16.30
  -1  -5  -4  493.25   30.30
   1  -5   4  455.45   22.80
   1  -5   4  478.05   22.90
   1   5   4  465.75   13.80
   1   5   4  468.45   14.90
   1   5   4  481.85   20.10
  -1   5  -4  473.85   22.90
  -1   5  -4  454.35   17.40
  -2  -5  -4  447.56   29.70
   2  -5   4  435.26   21.60
   2  -5   4  400.76   22.20
  -2   5  -4  417.06   19.70
   2   5   4  401.06   19.40
   2   5   4  421.26   15.70
  -2   5  -4  437.06   23.10
  -3  -5  -4  705.83   29.90
   3  -5   4  670.63   31.30
  -3  -5  -4  699.93   40.00
   3  -5   4  704.23   28.50
   3   5   4  707.13   24.80
  -3   5  -4  697.33   30.70
  -3   5  -4  656.83   31.10
   3   5   4  701.83   27.90
  -4  -5  -4  840.32   45.10
   4  -5   4  853.61   37.80
  -4  -5  -4  866.61   46.90
  -4  -5  -4  833.02   31.90
   4  -5   4  916.41   33.00
   4   5   4  864.91   31.10
  -4   5  -4  888.21   38.60
  -4   5  -4  844.02   37.60
  -5  -5  -4   56.19    8.60
   5  -5   4   53.09    8.90
  -5  -5  -4   61.49   14.00
  -5  -5  -4   48.70   12.50
   5  -5   4   36.60   10.00
  -5   5  -4   54.19   11.30
   5   5   4   68.09   10.90
  -5   5  -4   72.69   13.60
   6  -5   4  298.47   24.10
  -6  -5  -4  291.87   29.20
  -6  -5  -4  309.27   30.10
   6  -5   4  295.27   17.20
  -6   5  -4  297.97   25.80
   6   5   4  347.27   25.00
   6   5   4  289.77   20.40
  -6   5  -4  272.57   23.20
   7  -5   4  241.58   22.80
   7  -5   4  228.18   14.60
  -7  -5  -4  225.28   27.30
  -7  -5  -4  240.28   26.90
  -7   5  -4  250.07   23.50
  -7   5  -4  258.27   25.10
   7   5   4  202.48   18.60
   8  -5   4   32.60   10.90
  -8  -5  -4   56.89   16.50
  -8  -5  -4   72.39   19.90
  -8   5  -4   46.00   13.10
  -8   5  -4   66.59   14.40
   8   5   4   40.10   10.50
  -9  -5  -4  106.89   37.60
  -9  -5  -4  135.19   25.90
   9  -5   4  110.59   22.10
   9   5   4  126.99   20.50
  -9   5  -4  111.59   21.60
 -10  -5  -4   26.20   14.80
 -10  -5  -4   20.90   12.00
  10  -5   4    7.00   10.90
  10   5   4    2.90    8.30
 -10   5  -4   65.19   20.90
 -10   5  -4    1.20    9.80
  11  -6  -4   46.00   13.70
  11  -6  -4   29.20   11.10
 -11  -6   4   50.19   14.90
  11   6  -4   33.00   11.40
  11   6  -4   25.70   11.60
 -11   6   4   13.70    8.60
  10  -6  -4   15.80    9.00
 -10  -6   4   11.70   10.00
 -10   6   4   14.30    5.60
   9  -6  -4  -13.60    4.90
  -9  -6   4    1.50    6.10
   9  -6  -4    0.90    5.00
  -9  -6   4    6.00    7.60
  -9   6   4    3.00    4.70
  -9   6   4   -2.70    4.10
   9   6  -4   -2.90    3.40
   9   6  -4   -0.80    4.90
   8  -6  -4   -6.00    3.30
  -8  -6   4   -1.00    5.10
   8  -6  -4   -0.40    6.30
  -8  -6   4    2.00    5.20
  -8   6   4    7.50    4.70
  -8   6   4    0.30    3.80
   8   6  -4   -1.00    3.50
   8   6  -4    8.30    6.00
   7  -6  -4  298.27   26.20
   7  -6  -4  295.37   20.50
  -7  -6   4  281.27   23.90
  -7  -6   4  298.37   23.80
  -7   6   4  276.57   22.00
   7   6  -4  295.57   22.00
  -7   6   4  280.57   16.60
   7   6  -4  310.47   16.30
   6  -6  -4   59.49    9.70
  -6  -6   4   53.79   11.10
   6  -6  -4   50.19   12.50
   6   6  -4   67.59    7.70
   6   6  -4   77.69   12.70
  -6   6   4   64.39    8.00
  -6   6   4   72.59   12.70
  -5  -6   4   38.80    9.60
   5  -6  -4   41.70   10.90
  -5  -6   4   40.60    8.70
   5  -6  -4   30.10    6.70
  -5   6   4   43.20    8.80
  -5   6   4   30.30    7.30
   5   6  -4   29.60    6.20
   5   6  -4   44.10    9.30
   4  -6  -4   32.30    6.10
   4  -6  -4   21.50    8.00
  -4  -6   4   40.40    7.10
  -4  -6   4   33.20    7.70
  -4  -6   4   29.60    8.10
  -4   6   4   28.80    7.80
   4   6  -4   39.80    7.30
  -4   6   4   37.20    7.70
   3  -6  -4  335.27   13.80
   3  -6  -4  319.57   14.40
  -3  -6   4  349.67   20.70
  -3  -6   4  357.26   15.70
  -3  -6   4  298.77   20.90
   3  -6  -4  320.77   23.90
  -3   6   4  320.27   17.80
   3   6  -4  338.07   17.40
   3   6  -4  329.07   12.40
   2  -6  -4    4.20    3.50
   2  -6  -4    3.70    3.40
  -2  -6   4    6.20    3.80
   2  -6  -4    1.50    1.30
  -2  -6   4    0.40    2.10
   2  -6  -4    2.70    1.40
  -2   6   4    5.80    2.90
   2   6  -4    1.80    0.80
   2   6  -4    2.90    3.60
  -2   6   4   -0.80    2.30
   2   6  -4    2.10    0.80
   1  -6  -4   27.30    8.00
   1  -6  -4   33.40    9.10
  -1  -6   4   25.10    7.30
  -1  -6   4   32.70    6.40
   1   6  -4   35.80    7.00
  -1   6   4   24.30    5.30
   0  -6   4   14.10    4.90
   0  -6   4    6.60    3.70
   0  -6  -4   26.90    8.60
   0  -6  -4   13.30    5.80
   0   6   4   13.80    4.30
   0   6  -4    9.70    4.70
  -1  -6  -4  577.04   34.50
  -1  -6  -4  595.54   30.60
   1  -6   4  560.54   25.80
   1  -6   4  572.94   33.50
   1   6   4  586.54   23.40
  -1   6  -4  610.54   27.40
   1   6   4  592.44   15.80
   1   6   4  590.94   16.80
  -1   6  -4  580.84   19.50
  -2  -6  -4   -0.80    4.20
   2  -6   4   -0.30    2.80
  -2  -6  -4   -3.20    2.80
   2  -6   4   -0.60    2.50
  -2   6  -4   -0.80    2.70
  -2   6  -4    1.40    1.80
   2   6   4    1.60    2.20
   2   6   4    7.20    3.90
   2   6   4   -2.20    1.80
   3  -6   4   -0.40    2.90
  -3  -6  -4   -4.10    3.30
   3  -6   4    2.20    4.30
  -3   6  -4   -1.30    2.20
  -3   6  -4   -0.10    4.30
   3   6   4    3.30    3.70
   3   6   4   -0.20    2.30
  -4  -6  -4   22.80    6.30
   4  -6   4   10.50    5.70
  -4  -6  -4   22.20    9.10
   4  -6   4    9.90    7.00
  -4   6  -4   17.20    5.70
   4   6   4   12.30    5.60
   4   6   4   16.30    5.40
  -4   6  -4   24.10    8.70
  -5  -6  -4  459.15   35.20
  -5  -6  -4  493.05   24.50
   5  -6   4  496.35   35.00
   5  -6   4  518.65   26.30
  -5  -6  -4  542.15   38.80
   5   6   4  510.35   25.20
  -5   6  -4  513.55   30.90
  -5   6  -4  509.45   30.70
   6  -6   4   11.60    4.90
  -6  -6  -4   33.60   11.00
  -6  -6  -4    6.30    6.60
   6  -6   4   18.50    8.70
   6   6   4    9.00    4.40
   6   6   4   28.70    7.00
  -6   6  -4   20.70    9.50
  -6   6  -4   15.50    7.00
   7  -6   4   13.00    7.70
  -7  -6  -4   26.60   11.10
  -7  -6  -4   28.60   12.90
   7  -6   4   23.80    6.90
  -7   6  -4    9.80    7.10
   7   6   4   19.80    6.20
   7   6   4   17.70    8.20
  -7   6  -4   23.20   10.00
   8  -6   4  114.29   20.60
   8  -6   4  115.19   16.50
  -8  -6  -4  125.49   27.20
   8   6   4  135.89   12.30
  -8   6  -4  122.89   21.20
   8   6   4  112.59   17.70
  -8   6  -4   78.69   16.80
   9  -6   4    3.60    7.00
  -9  -6  -4  -14.20    9.70
  -9  -6  -4    9.50   12.30
   9   6   4    0.80    4.10
  10  -6   4   -2.70    7.90
 -10  -6  -4   29.60   15.70
 -10  -6  -4    7.50   12.50
 -10   6  -4   -6.70   10.60
  10   6   4    1.20    5.90
 -10   6  -4    3.40    8.40
  11  -7  -4   -7.10    9.60
  11  -7  -4   10.80    9.10
 -11  -7   4    5.30   10.00
  11   7  -4    3.40    7.00
  11   7  -4   -8.70    6.60
 -11   7   4    0.30    6.10
 -10  -7   4   34.10   11.20
  10  -7  -4   40.20   12.30
  10  -7  -4   23.80    8.70
 -10  -7   4   60.79   15.90
 -10   7   4   46.90   13.70
  10   7  -4   34.00   11.00
  10   7  -4   14.60    8.60
   9  -7  -4    6.60    7.40
  -9  -7   4   27.70   10.10
  -9  -7   4   33.50   11.50
   9  -7  -4   17.20    8.30
   9   7  -4   21.60    6.50
  -9   7   4   24.50    9.00
   9   7  -4   24.80    8.30
   8  -7  -4   10.80    6.50
  -8  -7   4    9.70    8.80
   8  -7  -4   -7.60    6.20
  -8  -7   4   12.70    7.80
  -8   7   4   13.20    5.40
  -8   7   4   17.20    8.40
   8   7  -4    5.00    6.90
   8   7  -4    6.50    4.90
  -7  -7   4   -0.30    3.80
   7  -7  -4    1.80    2.50
   7   7  -4    6.40    4.70
   7   7  -4   10.50    6.30
  -7   7   4    5.30    3.60
  -7   7   4    0.20    2.30
  -6  -7   4    1.90    3.80
  -6  -7   4    7.20    5.10
   6  -7  -4    1.80    6.00
  -6   7   4    0.10    3.80
  -6   7   4    1.50    2.90
   6   7  -4    9.10    4.70
   6   7  -4    9.40    5.90
  -5  -7   4   52.09   11.40
  -5  -7   4   50.89   11.50
  -5  -7   4   45.20    9.30
   5  -7  -4   58.49   13.60
   5  -7  -4   40.10    7.50
   5   7  -4   40.80    9.00
  -5   7   4   60.39    9.60
   5   7  -4   52.79    8.60
  -5   7   4   47.90    9.20
   4  -7  -4   43.60    7.10
  -4  -7   4   54.19   11.30
   4  -7  -4   32.20    9.20
  -4  -7   4   30.80    6.70
  -4  -7   4   53.29   11.10
   4   7  -4   48.10    8.30
  -4   7   4   37.90    8.20
   3  -7  -4   49.60    5.70
  -3  -7   4   46.90    6.90
  -3  -7   4   46.90   10.10
   3  -7  -4   62.19   13.70
   3  -7  -4   47.60    6.30
  -3  -7   4   36.60    8.10
   3   7  -4   49.90    4.70
   3   7  -4   48.30    8.40
  -3   7   4   45.50    8.30
  -3   7   4   56.99    9.00
   2  -7  -4   74.69    4.60
  -2  -7   4   65.89   12.30
  -2  -7   4   81.09    9.50
   2  -7  -4   59.69   12.80
   2  -7  -4   75.19    4.90
  -2   7   4   84.99    9.00
  -2   7   4   77.09    8.70
   2   7  -4   82.39    9.90
   1  -7  -4  445.46   29.60
   1  -7  -4  503.25   30.70
  -1  -7   4  546.75   25.10
  -1  -7   4  459.95   27.10
   1   7  -4  505.75   24.00
  -1   7   4  522.95   22.20
   0  -7  -4   13.40    6.30
   0  -7   4    7.90    4.80
   0  -7  -4    9.00    5.70
   0  -7   4   13.90    4.60
   0   7  -4   18.00    6.00
   0   7   4   14.00    4.40
  -1  -7  -4   28.00    8.80
   1  -7   4   12.70    5.00
  -1  -7  -4    4.60    5.30
   1  -7   4   11.90    4.80
   1  -7   4   11.00    3.40
  -1   7  -4   12.40    5.80
   1   7   4   15.90    2.60
   1   7   4   11.60    2.50
   1   7   4   15.80    5.00
  -1   7  -4   15.60    3.10
   2  -7   4   69.49   11.50
   2  -7   4   55.19   11.10
  -2  -7  -4   62.49   14.10
  -2  -7  -4   80.99   14.20
  -2   7  -4   65.29   12.00
   2   7   4   62.99    5.90
   2   7   4   67.49    7.80
  -2   7  -4   62.89    7.00
   2   7   4   53.39    8.80
  -3  -7  -4   88.69   17.30
   3  -7   4   76.19   13.10
  -3  -7  -4   84.39   14.50
   3  -7   4   77.09   13.20
   3   7   4   79.49    7.70
   3   7   4   79.79   11.50
  -3   7  -4   71.69   12.80
   4  -7   4   -4.80    2.90
  -4  -7  -4    0.70    3.60
   4  -7   4    1.60    3.60
  -4  -7  -4    5.80    7.90
  -4   7  -4   -2.50    2.20
   4   7   4   -1.50    2.30
   4   7   4    1.00    4.30
  -4   7  -4   -4.30    4.30
  -5  -7  -4   10.60    4.50
  -5  -7  -4   10.00    7.40
   5  -7   4   16.80    5.80
   5  -7   4   23.00    8.30
  -5   7  -4   17.90    6.90
   5   7   4    6.70    4.80
   5   7   4    8.30    5.10
  -5   7  -4    1.30    4.00
   6  -7   4   33.50    9.00
  -6  -7  -4   29.80   11.80
   6  -7   4   43.10   11.20
  -6  -7  -4   43.80   13.60
  -6  -7  -4   25.30    6.30
  -6   7  -4   27.90   10.00
  -6   7  -4   27.30    8.70
   6   7   4   49.99    9.90
   7  -7   4   36.60   11.40
  -7  -7  -4   26.30   10.40
   7  -7   4   32.70    8.90
  -7  -7  -4   19.10   10.30
   7   7   4   21.50    6.30
  -7   7  -4   26.10    9.70
  -7   7  -4   30.90    9.10
   7   7   4   29.90    9.50
   8  -7   4    4.20    7.50
  -8  -7  -4    3.80    8.60
   8  -7   4    5.10    6.20
  -8  -7  -4    1.60    9.30
  -8   7  -4   -4.90    5.70
   8   7   4    8.90    7.30
  -8   7  -4   10.90    6.00
   9  -7   4   19.10    9.30
  -9  -7  -4    5.60   13.40
  -9  -7  -4    1.50   11.30
  -9   7  -4   -4.90    9.20
  -9   7  -4  -12.10    7.20
   9   7   4   -6.40    4.30
  11  -8  -4   55.09   16.20
 -11  -8   4   45.10   17.20
  11  -8  -4  101.59   20.10
 -11   8   4   55.69   15.70
  11   8  -4   45.20   12.70
  11   8  -4   72.39   15.40
  10  -8  -4   73.19   14.90
 -10  -8   4   51.79   18.60
  10  -8  -4   70.39   16.70
 -10  -8   4   63.19   14.40
  10   8  -4   66.39   15.50
  10   8  -4   53.49   13.80
  -9  -8   4   14.80   10.80
  -9  -8   4   22.00   10.50
   9  -8  -4   34.70   10.00
   9  -8  -4   36.90   12.90
   9   8  -4   37.00    9.30
  -9   8   4   50.09   13.60
  -9   8   4   41.20    7.80
   9   8  -4   50.39   12.70
   8  -8  -4    3.60    4.10
  -8  -8   4    0.70    4.50
   8  -8  -4    4.50    8.10
  -8   8   4    8.80    5.10
   8   8  -4    9.20    6.60
   8   8  -4    8.60    4.90
  -8   8   4    2.50    6.50
  -7  -8   4  173.78   19.30
   7  -8  -4  143.29   23.20
   7  -8  -4  157.78   17.30
  -7  -8   4  172.98   18.60
   7   8  -4  159.58   17.50
   7   8  -4  147.19   13.90
  -7   8   4  160.98   14.30
  -7   8   4  150.08   16.50
  -6  -8   4  124.59   14.70
  -6  -8   4  107.09   19.60
   6  -8  -4   89.59   12.70
   6   8  -4  100.59   11.50
   6   8  -4   84.99   13.90
  -6   8   4  109.49   16.00
  -6   8   4  117.79   11.80
  -5  -8   4   61.39   11.30
  -5  -8   4   60.59   11.50
  -5  -8   4   56.79   12.10
   5  -8  -4   67.49   15.60
   5  -8  -4   55.99    8.60
  -5   8   4   55.99   10.60
   5   8  -4   70.09   10.90
   4  -8  -4   32.20    6.30
   4  -8  -4   38.90   11.80
  -4  -8   4   40.60   10.50
  -4  -8   4   31.30    7.90
  -4  -8   4   31.30    7.50
   4   8  -4   37.20    8.80
  -4   8   4   42.50    9.00
   3  -8  -4  180.68   11.30
  -3  -8   4  195.28   16.30
  -3  -8   4  173.48   17.40
   3  -8  -4  171.18    9.80
   3  -8  -4  193.58   20.90
   3   8  -4  194.68    8.30
   3   8  -4  186.28   15.20
  -3   8   4  178.28   13.90
  -3   8   4  170.58   14.00
   3   8  -4  182.28    8.70
  -2  -8   4  981.10   43.70
   2  -8  -4  922.31   22.70
   2  -8  -4  930.31   23.60
  -2  -8   4  941.21   37.20
   2  -8  -4  944.81   47.00
  -2   8   4  942.61   33.90
   2   8  -4  918.21   35.30
  -2   8   4  910.51   33.70
   1  -8  -4    7.90    3.80
  -1  -8   4    0.10    2.80
   1  -8  -4    0.40    4.30
  -1  -8   4    0.90    3.50
   1   8  -4   -2.10    2.90
  -1   8   4    2.10    3.50
  -1   8   4   -2.30    2.70
   0  -8  -4    7.80    5.30
   0  -8  -4    9.60    5.70
   0  -8   4    3.20    3.80
   0  -8   4   19.00    5.90
   0   8  -4    4.30    4.90
   0   8   4   10.80    4.60
  -1  -8  -4  677.53   37.70
   1  -8   4  668.83   30.50
  -1  -8  -4  708.43   41.70
   1  -8   4  650.73   35.00
   1   8   4  704.13   27.90
   1   8   4  671.83   17.20
  -1   8  -4  633.34   31.30
   1   8   4  658.43   18.00
  -1   8  -4  672.13   20.90
   2  -8   4  109.99   12.40
  -2  -8  -4  103.79   17.00
  -2  -8  -4  106.89   21.10
   2  -8   4  104.69   16.80
  -2   8  -4   98.69   15.80
  -2   8  -4  100.19    9.00
   2   8   4  104.79    7.30
   2   8   4   95.29   11.10
  -3  -8  -4   16.90    9.10
   3  -8   4   21.00    7.50
  -3  -8  -4    9.00    5.60
   3  -8   4   11.80    6.90
   3   8   4   13.40    5.90
   3   8   4    9.90    3.90
  -3   8  -4    9.40    5.70
  -4  -8  -4  204.58   24.80
   4  -8   4  218.08   19.60
   4  -8   4  241.88   20.90
  -4   8  -4  218.58   17.70
   4   8   4  181.08   13.10
  -4   8  -4  196.38   19.50
   4   8   4  215.58   17.10
   5  -8   4  151.68   17.30
   5  -8   4  142.59   15.80
  -5  -8  -4  140.29   25.20
  -5  -8  -4  125.69   14.10
  -5   8  -4  104.89   15.70
   5   8   4  132.39   12.40
  -5   8  -4  166.98   17.30
   5   8   4  132.79   14.20
   6  -8   4  169.68   19.60
  -6  -8  -4  188.78   30.30
   6  -8   4  166.38   17.60
  -6  -8  -4  154.78   16.00
  -6   8  -4  155.38   34.60
   6   8   4  184.48   18.20
   6   8   4  187.98   16.70
  -6   8  -4  182.68   20.80
   7  -8   4   87.79   18.70
   7  -8   4  102.29   15.20
  -7  -8  -4   76.49   19.80
   7   8   4   96.49   16.80
  -7   8  -4   72.09   15.00
  -7   8  -4   99.19   19.00
   7   8   4   96.69   11.90
   7   8   4   81.39   14.20
  -8  -8  -4   41.80   18.70
  -8  -8  -4   27.80   13.30
   8  -8   4   30.50   14.10
   8  -8   4   19.10    8.60
  -8   8  -4   45.20   11.70
   8   8   4   21.10    7.20
   8   8   4   31.10   11.30
  -8   8  -4   25.80   11.80
   8   8   4   37.80    9.80
  -9  -8  -4    5.20   10.70
  -9  -8  -4   23.80   12.80
   9  -8   4   17.50    9.30
  -9   8  -4   14.40    7.40
  -9   8  -4   35.30    9.50
 -10  -9   4   -7.50    9.50
  10  -9  -4   23.00   12.30
 -10  -9   4   41.00   13.30
 -10   9   4   14.20    7.60
  -9  -9   4   45.20   12.90
   9  -9  -4   45.50   14.00
  -9   9   4   56.69   12.30
   9   9  -4   37.40   10.60
   9   9  -4   39.70   10.00
  -8  -9   4   37.50   12.70
  -8  -9   4   19.20    8.50
   8  -9  -4   23.90    9.40
   8  -9  -4   53.09   13.90
  -8   9   4   27.20    9.50
   8   9  -4   14.40    8.70
  -8   9   4   33.50    7.70
   8   9  -4   15.50    7.90
  -7  -9   4   24.80    8.40
  -7  -9   4   33.40   11.20
   7  -9  -4   21.20    9.40
   7  -9  -4   33.40   10.20
   7   9  -4   30.00   10.70
  -7   9   4   38.50   10.90
  -7   9   4   28.80    7.80
   7   9  -4   27.00    8.60
   6  -9  -4  122.49   22.00
   6  -9  -4  108.69   12.40
  -6  -9   4  113.99   17.30
  -6  -9   4  105.79   17.80
   6   9  -4  114.99   12.70
   6   9  -4   97.79   16.40
  -6   9   4  122.19   13.10
  -6   9   4  134.69   19.00
  -5  -9   4   58.69   13.50
  -5  -9   4   81.59   12.70
  -5  -9   4   74.79   13.60
   5  -9  -4   98.09   10.50
   5  -9  -4   49.10   14.50
  -5   9   4   80.79   13.50
   5   9  -4   90.99   11.20
  -5   9   4   86.69   10.80
   4  -9  -4  301.67   16.30
  -4  -9   4  285.87   21.70
  -4  -9   4  280.77   23.80
   4  -9  -4  276.07   26.80
   4   9  -4  321.57   13.60
  -4   9   4  311.37   19.70
  -4   9   4  291.17   19.90
   4   9  -4  306.87   20.20
   3  -9  -4    2.50    2.10
  -3  -9   4    8.00    4.30
  -3  -9   4    3.40    3.10
   3  -9  -4    0.60    4.80
   3   9  -4    5.10    1.90
   3   9  -4    7.70    5.30
  -3   9   4    3.20    4.10
  -3   9   4    3.70    4.60
   2  -9  -4   56.59    4.20
   2  -9  -4   32.90   11.40
   2  -9  -4   55.89    4.90
  -2  -9   4   69.09   13.60
  -2  -9   4   66.59   11.20
  -2   9   4   65.99   10.40
   2   9  -4   41.50    9.10
  -2   9   4   63.19   10.60
   1  -9  -4  385.26   29.80
  -1  -9   4  350.96   21.70
  -1  -9   4  360.56   26.70
  -1   9   4  319.97   19.00
  -1   9   4  330.37   20.10
   1   9  -4  351.26   22.00
   0  -9  -4  480.65   33.50
   0  -9   4  485.15   31.80
   0  -9   4  537.55   27.20
   0  -9  -4  570.64   38.00
   0   9  -4  519.65   28.20
   0   9   4  503.85   23.90
  -1  -9  -4   21.50    8.00
  -1  -9  -4    1.50    4.40
   1  -9   4    6.20    3.00
   1  -9   4   21.00    7.50
  -1   9  -4    5.20    5.00
  -1   9  -4    5.60    3.00
   1   9   4   10.90    2.50
   1   9   4    7.60    2.30
   1   9   4   12.70    5.50
   2  -9   4  251.17   22.10
  -2  -9  -4  223.48   21.60
   2  -9   4  256.47   19.40
  -2  -9  -4  251.27   26.70
  -2   9  -4  256.67   14.70
  -2   9  -4  274.57   21.40
   2   9   4  239.68   16.80
   2   9   4  254.87   11.60
   3  -9   4  284.57   21.70
  -3  -9  -4  279.27   24.00
   3  -9   4  284.77   23.60
   3   9   4  298.17   14.80
  -3   9  -4  262.87   18.60
   3   9   4  290.47   19.50
  -4  -9  -4  127.39   25.60
   4  -9   4  117.89   18.40
  -4  -9  -4  128.39   15.80
   4  -9   4  149.29   16.40
   4   9   4  142.39   16.50
  -4   9  -4  128.99   14.00
  -4   9  -4  138.89   16.90
   4   9   4  133.29   11.60
   5  -9   4   37.10   10.30
   5  -9   4   28.80    9.50
  -5  -9  -4   13.90    9.60
   5   9   4   31.50    9.10
   5   9   4   12.80    6.30
  -5   9  -4   22.00    6.70
  -5   9  -4   30.30    9.40
  -6  -9  -4  224.08   28.20
  -6  -9  -4  235.28   20.00
   6  -9   4  237.98   22.00
   6  -9   4  270.67   24.90
  -6   9  -4  227.28   23.00
   6   9   4  228.98   18.30
  -6   9  -4  184.48   20.90
   6   9   4  225.18   20.10
   7  -9   4  269.67   26.50
  -7  -9  -4  217.88   35.10
   7  -9   4  219.38   22.50
  -7   9  -4  224.08   24.20
  -7   9  -4  237.58   24.80
   7   9   4  225.38   21.00
   7   9   4  209.78   19.20
   7   9   4  214.78   17.60
   8  -9   4   35.60   16.10
  -8  -9  -4   17.40   12.60
   8  -9   4   37.20   12.10
  -8   9  -4   16.60   10.50
   8   9   4   27.80   10.80
   8   9   4   35.70    9.60
  -8   9  -4   26.00    9.30
   8   9   4   31.00    9.50
   9  -9   4   51.79   14.20
   9   9   4   40.70   10.00
   9   9   4   27.40   10.50
  -9   9  -4   -2.70   11.50
  -9   9  -4   24.80   13.70
 -10 -10   4   27.90   12.40
  10 -10  -4   21.60   13.00
  10 -10  -4    8.10    6.00
 -10  10   4   19.50   10.30
  10  10  -4   11.20   11.20
   9 -10  -4    4.40    9.60
  -9 -10   4    3.30    6.20
   9 -10  -4   21.00    8.50
  -9 -10   4    9.50   10.90
  -9  10   4   -0.80    6.10
  -9  10   4   14.20    7.80
   9  10  -4   13.90    7.50
   9  10  -4    3.00    7.10
  -8 -10   4   -7.20    7.10
  -8 -10   4   -0.50   10.00
   8 -10  -4    3.30   10.20
   8  10  -4   -3.70    5.10
  -8  10   4    4.80    4.60
   8  10  -4    2.40    5.20
   7 -10  -4   34.30   10.90
   7 -10  -4   39.30    9.60
  -7 -10   4   22.00   11.00
  -7 -10   4   40.90   13.00
  -7  10   4   42.00   10.00
   7  10  -4   27.70   10.30
   7  10  -4   59.69   11.20
  -7  10   4   32.30    8.60
   6 -10  -4   45.80    9.60
  -6 -10   4   53.19   14.00
  -6 -10   4   33.90    9.70
   6 -10  -4   59.39   17.20
  -6 -10   4   44.90   10.70
  -6  10   4   31.50    8.50
   6  10  -4   62.69   11.20
   6  10  -4   44.90   11.40
   5 -10  -4   16.50    6.90
  -5 -10   4   20.50    7.50
   5 -10  -4   35.20    5.70
  -5 -10   4   21.40    8.00
   5  10  -4   12.20    4.30
  -5  10   4   18.00    6.70
   5  10  -4   11.60    5.70
  -4 -10   4   26.20    9.10
   4 -10  -4   33.20    5.90
   4 -10  -4   21.60    8.50
  -4 -10   4   27.20    8.00
   4  10  -4   15.70    3.70
  -4  10   4   15.20    5.50
   4  10  -4   23.30    7.90
  -4  10   4   28.80    8.20
   3 -10  -4   24.10    4.40
  -3 -10   4   19.30    6.60
  -3 -10   4   36.50   10.80
  -3  10   4   21.90    6.50
   3  10  -4   19.30    7.20
  -3  10   4   36.10    8.00
   3  10  -4   19.30    2.90
   2 -10  -4    9.70    6.60
   2 -10  -4    5.20    2.00
  -2 -10   4    3.30    3.90
  -2 -10   4    0.80    3.10
   2  10  -4    6.40    4.90
  -2  10   4   -0.50    2.80
  -2  10   4    0.40    4.10
  -1 -10   4    7.90    5.50
  -1 -10   4    1.30    2.70
   1 -10  -4    0.50    5.40
   1  10  -4   10.50    5.80
  -1  10   4    2.40    4.20
  -1  10   4    4.50    3.40
   0 -10   4   50.79    9.50
   0 -10   4   57.89   13.50
   0 -10  -4   54.79   14.80
   0  10   4   52.59   10.30
   0  10   4   59.89    9.70
   0  10  -4   67.19   13.80
   1 -10   4  651.73   38.90
  -1 -10  -4  627.94   40.20
   1 -10   4  596.94   30.50
   1 -10   4  653.03   19.20
   1  10   4  623.94   19.20
   1  10   4  619.74   16.60
   1  10   4  671.43   28.80
  -1  10  -4  640.74   19.60
   2 -10   4   18.20    6.60
  -2 -10  -4   29.90   11.80
   2 -10   4    2.30    6.60
   2  10   4   24.20    4.40
  -2  10  -4   21.00    8.50
   2  10   4   21.40    6.20
  -2  10  -4   20.00    4.00
   3 -10   4   97.19   18.00
  -3 -10  -4  111.69   19.50
   3 -10   4   98.79   15.10
  -3 -10  -4  118.19   20.70
  -3  10  -4   99.09   13.30
   3  10   4  110.59    9.10
   3  10   4   95.19   11.40
  -3  10  -4  103.69   17.60
   4 -10   4  161.38   18.00
   4 -10   4  144.09   21.20
  -4 -10  -4  156.88   27.80
  -4 -10  -4  123.19   20.30
   4  10   4  102.19   10.40
  -4  10  -4  121.09   19.90
   4  10   4  124.59   14.10
  -4  10  -4  116.59   13.00
  -5 -10  -4   88.19   18.30
   5 -10   4   86.89   16.80
  -5 -10  -4   99.29   16.50
   5 -10   4  100.39   18.50
   5  10   4   88.99   10.50
  -5  10  -4  119.29   19.80
  -5  10  -4   76.79   13.80
   5  10   4   89.69   14.40
   6 -10   4  -17.00    7.40
  -6 -10  -4    4.70    6.40
  -6 -10  -4    0.50   11.00
   6 -10   4   11.00    6.90
  -6  10  -4   -3.10    6.20
  -6  10  -4   12.30    7.00
   6  10   4    7.80    5.10
   7 -10   4    8.60    6.60
  -7 -10  -4   -3.50    8.10
   7 -10   4   13.30    9.20
  -7 -10  -4    4.20    7.50
  -7  10  -4    2.60    7.20
   7  10   4   18.60    8.80
  -7  10  -4    9.80    7.80
   7  10   4    7.30    5.80
  -8 -10  -4   30.10   34.20
   8 -10   4  102.99   20.40
  -8  10  -4   80.79   18.70
   8  10   4   69.49   13.10
   8  10   4   79.59   15.80
  -8  10  -4   87.39   27.30
   8  10   4   86.49   16.90
   9 -11  -4   33.80   10.60
  -9 -11   4   43.40   10.60
  -9 -11   4    6.70    8.90
  -9  11   4   11.90    8.20
   9  11  -4    9.70    6.20
  -9  11   4   19.40   10.00
   9  11  -4   10.60    8.00
  -8 -11   4    0.20    6.80
   8 -11  -4   11.40    7.90
  -8 -11   4    0.70   10.40
   8 -11  -4    6.30    8.00
   8  11  -4    4.70    6.10
  -8  11   4    5.50    5.00
  -8  11   4    1.10    7.10
   7 -11  -4   -5.30    6.00
   7 -11  -4   -2.70    6.90
  -7 -11   4   -0.40    5.70
   7  11  -4    4.70    7.10
   7  11  -4    0.90    4.50
   7  11  -4    7.50    5.80
  -7  11   4    7.40    5.50
  -7  11   4    4.70    3.90
  -6 -11   4   95.79   17.90
   6 -11  -4   73.99   11.90
   6 -11  -4   80.49   18.60
  -6 -11   4   59.49   14.80
   6  11  -4   90.69   14.90
  -6  11   4   63.39   12.40
   6  11  -4   78.79    9.40
  -6  11   4   78.19   14.50
   5 -11  -4   25.00    5.10
  -5 -11   4   26.50    8.70
  -5 -11   4   22.20    8.90
   5 -11  -4   22.70   11.30
   5  11  -4   29.80    8.80
   5  11  -4   26.20    5.60
  -5  11   4   37.00   10.20
  -5  11   4   12.80    6.70
  -4 -11   4  197.68   22.50
  -4 -11   4  198.98   22.10
   4 -11  -4  205.08   25.00
  -4  11   4  173.58   16.60
   4  11  -4  168.88    9.40
   4  11  -4  152.78   16.00
  -4  11   4  176.78   16.50
   3 -11  -4    5.70    2.70
   3 -11  -4    3.00    7.70
  -3 -11   4    3.20    5.50
  -3 -11   4   -6.60    2.40
   3  11  -4    5.30    1.90
   3  11  -4    0.70    4.60
  -3  11   4   -3.80    3.70
  -3  11   4   -3.70    3.50
   3  11  -4    1.30    1.40
   2 -11  -4   -1.10    5.80
  -2 -11   4    5.40    4.40
   2 -11  -4    2.80    2.10
  -2 -11   4    7.30    4.40
  -2  11   4    1.80    4.10
   2  11  -4   -2.00    4.90
  -2  11   4   -5.40    2.50
  -1 -11   4   48.00   11.80
   1 -11  -4   42.30   12.80
  -1 -11   4   33.10    8.10
   1  11  -4   32.60   10.00
  -1  11   4   46.30    9.10
  -1  11   4   50.19   10.30
   0 -11   4  161.98   20.00
   0 -11  -4  147.59   25.40
   0 -11   4  139.29   14.50
   0  11  -4  134.29   15.80
   0  11   4  137.29   13.30
   0  11   4  152.98   15.20
  -1 -11  -4   -0.10    4.30
   1 -11   4    9.60    5.40
   1 -11   4   -3.20    5.00
   1  11   4    2.20    3.70
   1  11   4    1.90    1.70
  -1  11  -4    7.10    5.60
   1  11   4    1.90    3.40
  -1  11  -4   -1.40    1.70
   1  11   4   -2.60    2.40
  -2 -11  -4   44.80   13.30
  -2 -11  -4   72.09   17.50
   2 -11   4   68.49   12.80
   2 -11   4   69.39   17.00
  -2  11  -4   59.49   13.40
   2  11   4   63.59    6.00
   2  11   4   78.29   11.60
  -2  11  -4   62.09    8.20
   3 -11   4   17.70    8.80
   3 -11   4   13.50    6.40
  -3 -11  -4   22.60    9.50
  -3 -11  -4    3.30    7.60
   3  11   4   16.10    4.80
  -3  11  -4   15.30    4.80
  -3  11  -4   21.00    8.50
   4 -11   4   11.80    6.30
  -4 -11  -4   -0.70    8.70
  -4 -11  -4   -0.10    6.20
   4 -11   4   13.70    6.90
  -4  11  -4   11.00    6.90
  -4  11  -4   12.90    6.20
   4  11   4    1.30    4.00
   4  11   4   13.50    6.50
  -5 -11  -4   45.70   18.20
  -5 -11  -4   44.70   12.60
   5 -11   4   74.09   15.70
   5 -11   4   43.40   10.60
  -5  11  -4   54.19   13.90
   5  11   4   57.59   10.20
  -5  11  -4   60.49   12.00
   5  11   4   50.99   11.20
   6 -11   4   29.90   10.50
  -6 -11  -4   22.30   13.00
   6 -11   4    5.40    5.70
   6  11   4    7.60    6.40
  -6  11  -4    4.80    7.30
  -6  11  -4    0.50    6.20
   7 -11   4    0.60    6.10
   7 -11   4   -9.60    8.60
  -7 -11  -4    6.10    7.50
  -7 -11  -4   -8.40   14.10
   7  11   4   -9.50    6.00
  -7  11  -4    8.90    9.40
  -7  11  -4   10.30    7.80
   7  11   4   -8.90    5.60
   8 -11   4   43.30   13.90
  -8 -11  -4   68.49   24.20
   8  11   4   17.20    8.80
   8  11   4   39.20   11.80
   8  11   4   68.69   15.00
  -8  11  -4   37.00   12.20
  -8  11  -4   93.39   21.10
   9 -12  -4   20.60    7.80
  -9 -12   4  -13.80    6.80
   9 -12  -4   -0.50    8.70
   9  12  -4    3.40    7.90
  -9  12   4   -8.20    6.70
   9  12  -4   -7.70    7.80
  -9  12   4   38.50   11.50
   9  12  -4   -0.60    5.40
   8 -12  -4    7.70   10.90
   8 -12  -4   27.80   10.00
   8  12  -4   19.20    7.70
  -8  12   4   41.80   10.50
  -8  12   4   17.60    8.00
   8  12  -4   25.30   10.40
   7 -12  -4  -13.60    8.30
  -7 -12   4   19.80    8.50
   7 -12  -4    3.20    6.60
  -7  12   4    4.30    3.70
   7  12  -4    1.00    5.90
   7  12  -4    3.30    4.60
   7  12  -4    2.40    6.50
  -6 -12   4  108.59   20.50
   6 -12  -4  113.59   13.00
   6 -12  -4  113.79   22.40
  -6 -12   4  119.99   20.40
   6  12  -4   77.89   14.80
   6  12  -4   82.09   10.50
  -6  12   4  123.69   15.30
   5 -12  -4   16.30   10.60
  -5 -12   4   12.40    7.10
  -5 -12   4   15.60    8.70
   5 -12  -4    8.60    5.70
  -5  12   4   16.00    6.30
   5  12  -4   16.70    5.40
   5  12  -4    6.50    6.30
  -5  12   4   25.20    8.20
   4 -12  -4  289.27   20.20
  -4 -12   4  277.97   28.10
  -4 -12   4  270.27   23.20
   4 -12  -4  333.57   33.30
  -4  12   4  261.97   21.90
   4  12  -4  252.67   21.90
   4  12  -4  258.97   11.10
  -4  12   4  282.57   21.00
   3 -12  -4   34.00   11.90
  -3 -12   4   24.90    8.80
   3 -12  -4   40.40    4.80
  -3  12   4   30.40    8.10
  -3  12   4   23.70    8.60
   3  12  -4   19.90    8.30
  -2 -12   4  349.77   30.70
   2 -12  -4  380.56   34.30
   2 -12  -4  360.46   12.80
  -2  12   4  368.26   22.60
   2  12  -4  328.57   25.00
  -2  12   4  348.27   24.40
  -1 -12   4    3.00    3.70
   1 -12  -4   17.30    5.60
  -1 -12   4   57.09   14.70
  -1  12   4    4.30    5.00
   1  12  -4    6.40    5.90
  -1  12   4    7.50    4.30
   0 -12   4    5.20    4.10
   0 -12  -4    7.90    7.10
   0 -12   4    7.30    6.70
   0  12   4   12.80    4.70
   0  12  -4    8.60    6.30
   0  12   4   12.60    7.20
  -1 -12  -4    3.30    5.60
   1 -12   4    4.50    5.60
   1 -12   4   -0.70    4.20
  -1  12  -4   -3.00    2.50
   1  12   4    5.20    4.10
   1  12   4   -3.60    1.80
   1  12   4   -3.70    1.30
  -1  12  -4   -1.70    5.40
   2 -12   4   80.59   16.80
  -2 -12  -4   73.79   17.50
   2 -12   4   95.99   15.20
   2  12   4   87.99   14.90
   2  12   4   88.19   14.80
  -2  12  -4   95.89    9.10
   2  12   4   86.39    6.80
  -2  12  -4   80.29   15.50
   3 -12   4   88.99   17.50
  -3 -12  -4   55.29   15.90
  -3 -12  -4   53.19   18.60
   3 -12   4   78.59   14.40
  -3  12  -4   78.79   11.20
   3  12   4   68.99   12.50
   3  12   4   58.49    7.80
  -3  12  -4   92.19   18.60
   4 -12   4   18.50    7.90
   4 -12   4   29.40   12.20
  -4 -12  -4   10.60   10.50
  -4 -12  -4   24.70   10.40
  -4  12  -4   13.50    9.30
   4  12   4   14.40    4.60
  -4  12  -4   20.10    6.80
   4  12   4   17.50    7.30
   5 -12   4   45.80   12.80
  -5 -12  -4   37.40   12.10
  -5 -12  -4   31.10   14.30
   5 -12   4   12.60   10.90
   5  12   4   31.10    8.80
  -5  12  -4   30.30    9.60
  -5  12  -4   34.50   10.50
   5  12   4   50.09    9.60
   6 -12   4   89.09   18.50
  -6 -12  -4  108.79   18.70
   6 -12   4   77.79   19.10
  -6  12  -4  151.88   35.80
  -6  12  -4  100.49   17.10
   6  12   4   92.19   14.00
   6  12   4  102.39   15.80
  -7 -12  -4   20.80   11.80
   7 -12   4   50.59   14.10
   7 -12   4   33.70   13.60
  -7 -12  -4   46.40   17.50
   7  12   4   25.40    8.70
   7  12   4   21.50    9.80
  -7  12  -4   24.90   12.20
  -7  12  -4   29.90   11.80
   8 -13  -4  -13.80   10.80
  -8 -13   4   -6.50    7.90
   8 -13  -4    7.50    9.30
  -8  13   4   30.00   10.70
   8  13  -4   12.50   11.10
   8  13  -4    7.10    7.10
  -8  13   4   22.30   10.10
  -7 -13   4   18.60    8.90
   7 -13  -4   16.50    9.70
   7 -13  -4   22.00    8.30
   7  13  -4   10.80    6.70
  -7  13   4    4.80    8.00
   7  13  -4   13.50    6.40
  -7  13   4    2.40    6.50
   7  13  -4   10.00    9.00
   6 -13  -4   12.90    6.90
  -6 -13   4   14.80    7.20
   6 -13  -4    6.40    9.90
  -6  13   4   17.40    8.20
  -6  13   4    4.60    5.10
   6  13  -4    8.80    4.70
   6  13  -4    0.00    7.20
   5 -13  -4  387.66   37.20
  -5 -13   4  359.66   32.30
   5 -13  -4  354.46   19.70
  -5  13   4  335.27   26.10
  -5  13   4  380.76   26.30
   5  13  -4  349.77   17.30
   5  13  -4  391.56   28.10
  -4 -13   4    7.40    5.60
   4 -13  -4   18.50   10.20
   4 -13  -4   35.60    5.50
  -4 -13   4   24.40    9.30
  -4  13   4   29.30    9.70
  -4  13   4   20.50    7.10
   4  13  -4   21.00    7.80
   3 -13  -4   39.50    5.20
  -3 -13   4   37.80   12.20
  -3 -13   4   29.50    9.30
   3 -13  -4   54.49   16.30
   3  13  -4   29.40    9.30
  -3  13   4   31.50   10.70
  -3  13   4   40.50    9.30
  -2 -13   4   -1.50    3.60
   2 -13  -4   -0.40    5.70
  -2 -13   4   16.40    9.60
   2  13  -4    2.80    5.20
  -2  13   4    4.40    6.30
   1 -13  -4  380.86   36.30
  -1 -13   4  347.27   25.70
  -1 -13   4  343.17   31.30
  -1  13   4  327.07   21.50
   1  13  -4  343.87   26.90
  -1  13   4  353.96   25.90
   0 -13   4   -1.30    4.80
   0 -13  -4   35.90   13.00
   0 -13   4   -5.00    5.50
   0  13  -4    7.00    5.70
   0  13   4   -1.20    4.50
   0  13   4    7.40    6.90
  -1 -13  -4   84.39   20.10
   1 -13   4   66.19   12.10
   1 -13   4   55.19   16.60
   1  13   4   92.19   16.30
  -1  13  -4   95.19   17.50
   2 -13   4  152.18   24.90
  -2 -13  -4   95.59   20.40
   2  13   4  104.49   12.90
  -2  13  -4  128.99    9.70
   2  13   4  111.59    7.30
  -2  13  -4  136.29   21.90
   2  13   4  138.29   20.90
  -3 -13  -4  325.57   32.00
   3 -13   4  318.07   30.40
   3 -13   4  374.46   27.20
   3  13   4  347.47   16.20
   3  13   4  363.66   27.50
   3  13   4  352.26   23.80
  -3  13  -4  417.36   31.80
   4 -13   4    1.60    6.60
   4 -13   4   -6.00    5.50
  -4 -13  -4  -11.90    7.00
   4  13   4    7.40    5.90
  -4  13  -4   -1.70    5.20
   4  13   4   -6.60    3.70
  -4  13  -4    3.60    7.00
   4  13   4   -7.60    3.80
  -5 -13  -4   40.50   15.40
  -5 -13  -4   41.20   14.10
   5 -13   4   32.70   12.60
   5 -13   4   20.50    9.40
   5  13   4   36.50    9.50
   5  13   4   37.80   12.10
  -5  13  -4   36.00   10.60
  -5  13  -4   52.59   16.60
   5  13   4   35.80    8.60
  -6 -13  -4   79.49   22.10
   6 -13   4  104.59   16.70
   6 -13   4   90.89   19.60
  -6 -13  -4  104.79   19.50
  -6  13  -4  110.99   18.20
   6  13   4   82.59   16.30
   6  13   4   91.59   13.70
  -6  13  -4  111.39   21.60
   6  13   4   81.49   14.90
  -7 -13  -4  107.09   27.50
  -7  13  -4   95.59   20.30
  -7  13  -4   89.49   18.10
   7  13   4   78.99   15.80
   7  13   4  117.99   20.90
  -7 -14   4   -3.40    9.40
   7 -14  -4   -3.50    9.60
  -7  14   4   17.30    7.20
   7  14  -4   -4.00    6.60
   7  14  -4   -2.00    6.10
  -7  14   4   -1.70    5.60
   6 -14  -4   39.90   15.00
   6 -14  -4   47.40    7.50
  -6 -14   4   34.80   12.60
  -6 -14   4   14.10    7.80
   6  14  -4   34.40   10.10
  -6  14   4   22.00    9.40
  -6  14   4   40.70   11.90
  -5 -14   4   31.30   11.10
   5 -14  -4   41.10    7.90
  -5 -14   4   28.00   12.20
   5 -14  -4    1.40    9.70
   5  14  -4   24.80   10.40
  -5  14   4   27.80    9.80
  -5  14   4   22.70    7.90
  -4 -14   4  126.99   29.90
   4 -14  -4  144.09   27.40
  -4 -14   4  136.29   20.10
  -4  14   4  120.49   19.50
   4  14  -4  139.29   17.40
  -4  14   4  104.39   16.30
  -3 -14   4   -1.10    5.00
  -3 -14   4    2.40    4.40
   3 -14  -4   -6.20    4.90
   3  14  -4  -12.50    4.80
  -3  14   4    0.10    4.30
  -3  14   4   -0.50    5.20
  -2 -14   4  558.84   42.30
   2 -14  -4  453.25   42.20
  -2  14   4  511.05   28.30
   2  14  -4  525.05   34.80
  -2  14   4  553.24   34.40
  -1 -14   4   88.79   19.70
   1 -14  -4   62.49   17.20
   1  14  -4   73.99   15.70
  -1  14   4   82.89   15.70
  -1  14   4   94.39   11.70
   0 -14  -4   24.60   13.50
   0 -14   4   26.60   12.70
   0 -14   4   19.60   11.50
   0  14  -4   17.60    9.70
   0  14   4   10.20    7.80
   0  14   4   15.70    5.60
  -1 -14  -4   68.59   18.00
   1 -14   4   87.79   20.50
   1 -14   4   88.09   15.50
   1  14   4   88.59   16.50
  -1  14  -4  108.49   19.40
   1  14   4  116.39   12.90
   2 -14   4  367.06   27.30
   2 -14   4  433.76   36.80
  -2 -14  -4  386.96   36.00
  -2  14  -4  390.36   32.20
   2  14   4  416.36   25.60
   2  14   4  394.06   30.00
  -3 -14  -4   92.39   22.90
   3 -14   4   82.19   18.70
   3  14   4  118.49   19.60
   3  14   4   77.79   13.70
   4 -14   4   35.40   10.00
  -4 -14  -4   42.10   14.30
   4 -14   4   29.00   10.50
   4  14   4   39.20   10.20
  -4  14  -4   54.19   15.20
   4  14   4   34.60   11.70
   5 -14   4   50.59   13.30
   5 -14   4   51.29   13.70
  -5  14  -4   45.70   14.80
   5  14   4   56.49   15.20
   5  14   4   46.60   11.30
   6 -14   4  112.59   20.60
   6 -14   4   93.99   17.20
   6  14   4  100.29   19.30
   6  14   4  133.39   15.40
  -6  14  -4  127.09   23.40
  -6 -15   4    9.40   10.30
   6 -15  -4   35.60   15.10
  -6 -15   4   30.60   11.00
  -6  15   4   21.00   11.90
  -6  15   4   26.80    8.80
   6  15  -4   30.90   11.20
  -5 -15   4   43.80   12.20
  -5 -15   4   27.70   10.50
   5 -15  -4   56.59   16.70
  -5  15   4   28.60    9.20
   5  15  -4   18.70   10.30
  -5  15   4   26.50   10.20
   4 -15  -4    8.60    9.90
  -4 -15   4    4.60    7.40
  -4  15   4   15.80    6.60
   4  15  -4   20.60    9.60
  -4  15   4    6.40    8.90
  -3 -15   4    9.70    6.70
   3 -15  -4   16.90   11.00
  -3  15   4    6.10    5.20
   3  15  -4   -0.20    6.30
  -2 -15   4   -1.00    5.00
   2 -15  -4    3.30    8.00
  -2  15   4    6.70    4.30
   1 -15  -4  337.97   55.49
  -1  15   4  381.66   24.40
   1  15  -4  423.56   48.70
   0 -15   4  -12.50    5.90
   0  15  -4   -6.50    6.20
   0  15   4   -0.40    5.00
   0  15   4    5.90    5.70
  -1 -15  -4   43.30   24.60
   1 -15   4   70.59   18.50
  -1  15  -4   69.99   16.00
   1  15   4   65.59   15.80
   1  15   4   89.39   14.60
   2 -15   4    2.20   10.50
  -2 -15  -4    2.10    9.50
   2 -15   4    1.10    9.30
   2  15   4    8.50    7.00
   2  15   4    5.30    5.10
  -2  15  -4    3.10    9.30
  -3 -15  -4   52.99   16.50
   3 -15   4   71.79   13.60
   3  15   4   90.59   16.60
   3  15   4   90.19   14.40
  -3  15  -4   85.39   19.70
   4 -15   4   37.70    8.50
   4 -15   4   20.70   13.40
  -4 -15  -4   38.10   14.90
   4  15   4   37.20   11.80
   4  15   4   38.40    9.30
  -4  15  -4   46.20   13.80
   5 -15   4   14.20    9.10
  -5 -15  -4   14.30    9.20
   5 -15   4  -20.10    9.30
   5  15   4   19.10   10.70
  -5  15  -4   10.80   10.60
   5  15   4   17.90   12.50
  -5 -16   4    0.40    8.20
  -5  16   4    2.00    5.20
   5  16  -4  -15.50    6.30
  -4 -16   4    8.50    8.90
  -4 -16   4   13.50    7.40
   4 -16  -4   32.40   10.80
  -4  16   4   28.40    8.50
  -4  16   4   19.30   10.60
   4  16  -4   17.80   11.30
  -3 -16   4  129.59   25.80
  -3 -16   4  198.38   20.70
   3 -16  -4  166.58   33.00
  -3  16   4  181.08   18.20
  -3  16   4  191.78   23.00
   3  16  -4  197.98   21.90
  -2 -16   4   88.19   15.40
   2 -16  -4   75.09   22.80
  -2 -16   4   90.89   20.60
   2  16  -4   95.29   18.50
  -2  16   4   86.09   13.50
  -2  16   4   80.29   16.80
  -1 -16   4    4.30    8.20
   1 -16  -4   28.80   13.40
  -1 -16   4   22.00   11.90
  -1  16   4   22.50    7.50
   1  16  -4   22.30    8.90
  -1  16   4    9.20    8.70
   0 -16   4   -3.90    7.60
   0 -16   4   -5.20    5.70
   0 -16  -4   -7.20    8.80
   0  16   4    4.20    5.80
   0  16   4    0.30    6.10
   0  16  -4    0.20    6.10
   1 -16   4   59.39   13.10
  -1 -16  -4   76.79   22.70
   1 -16   4   81.39   20.80
  -1  16  -4   93.09   18.10
   1  16   4   71.49   13.00
  -2 -16  -4   65.79   19.00
   2 -16   4   65.29   18.00
  -2  16  -4   52.99   15.20
   2  16   4   49.30   10.90
   2  16   4   48.40   13.30
   3 -16   4   13.80   12.20
  -3 -16  -4   15.00   11.50
   3  16   4   18.60    8.60
   3  16   4   17.30   11.00
  -3  16  -4    7.50    9.20
  -3 -17   4   14.50    8.40
  -3 -17   4   -6.70    7.10
   3 -17  -4   -3.50   10.50
   3  17  -4  -12.90    6.30
  -3  17   4    9.00    8.60
  -3  17   4   25.30    8.00
   2 -17  -4  110.59   28.50
  -2 -17   4  104.29   24.80
  -2  17   4  114.99   17.10
  -2  17   4   80.79   17.70
   2  17  -4   80.29   18.70
  -1 -17   4  -14.00    6.00
   1 -17  -4    0.00    9.60
  -1 -17   4   16.60    8.70
  -1  17   4   14.70    6.80
  -1  17   4    2.50    5.30
   1  17  -4  -12.80    4.60
   0 -17  -4  155.98   30.70
   0 -17   4  147.79   20.10
   0 -17   4  132.69   27.70
   0  17  -4  100.69   20.30
   0  17   4  159.88   16.90
   0  17   4  149.19   24.40
  -1 -17  -4   57.59   18.20
   1 -17   4   60.99   15.90
   1 -17   4   69.29   13.50
  -1  17  -4   71.89   18.40
   1  17   4   54.19   11.50
   1  17   4   45.20   14.20
 -12   0   5    5.10    7.50
  12   0  -5   -2.60    7.70
  12   0  -5   19.50    8.40
  11   0  -5    2.60    8.60
  11   0  -5    7.00    7.00
 -11   0   5   -8.40    7.60
  10   0  -5   -0.40    5.80
  10   0  -5   -1.00    5.60
 -10   0   5    0.90    4.90
  -9   0   5    1.50    4.80
   9   0  -5   -4.50    4.20
  -8   0   5    1.80    3.00
   8   0  -5   -2.00    4.90
   8   0  -5   -1.80    3.70
   7   0  -5   -1.60    4.80
  -7   0   5   -3.70    2.00
  -7   0   5    2.60    3.20
  -6   0   5    2.20    3.10
  -6   0   5   -0.70    2.80
   6   0  -5    5.30    5.50
  -5   0   5   -0.70    2.10
  -5   0   5    0.50    2.00
   4   0  -5    2.80    3.60
  -4   0   5    0.50    1.10
  -4   0   5   -3.50    1.10
   3   0  -5    6.10    3.90
  -3   0   5    0.00    1.00
  -3   0   5    3.00    2.00
   3   0  -5    0.10    1.00
  -2   0   5    2.90    2.00
   2   0  -5    0.80    2.60
   2   0  -5    3.90    2.20
  -2   0   5   -0.10    1.30
  -2   0   5   -1.90    0.70
   1   0  -5   -0.80    1.50
   1   0  -5   -0.10    2.50
   1   0  -5   -0.80    1.40
  -1   0   5    0.50    1.50
  -1   0   5    0.90    1.80
  -1   0   5   -1.10    0.90
   1   0  -5    0.70    1.50
  -1   0   5    2.90    2.00
   0   0  -5    0.40    2.10
   0   0   5   -0.50    1.30
   0   0  -5   -0.50    1.70
   0   0   5    0.60    1.50
   0   0  -5   -2.00    1.20
   0   0  -5    1.50    1.80
   0   0   5    1.00    1.90
  -1   0  -5    1.10    1.30
   1   0   5   -2.30    1.50
   1   0   5    4.00    2.00
   1   0   5    0.00    1.00
  -2   0  -5   -1.50    2.50
  -2   0  -5    3.60    2.70
   2   0   5    3.10    3.10
  -3   0  -5   -3.70    2.30
   3   0   5   -0.90    2.10
  -3   0  -5    3.30    2.40
   4   0   5    4.50    4.30
  -4   0  -5   -0.70    2.80
  -4   0  -5   -2.30    3.20
  -5   0  -5   -0.40    4.80
   5   0   5    2.40    4.60
  -5   0  -5    4.00    5.30
  -6   0  -5   -0.40    3.80
  -6   0  -5    2.80    5.30
  -7   0  -5   -7.70    4.00
   7   0   5    5.40    6.50
  -7   0  -5    2.30    6.70
   8   0   5    6.60    5.80
  -8   0  -5  -11.00    4.50
  -8   0  -5   -0.80    5.10
  -9   0  -5   -1.00   10.00
  -9   0  -5   -0.30    9.10
 -10   0  -5   24.70   10.10
 -10   0  -5    7.30    9.70
  10   0   5   -9.30    5.20
  12  -1  -5   15.40   10.60
 -12  -1   5   15.80   12.60
  12  -1  -5   38.60   11.80
  12   1  -5   21.50   10.60
  12   1  -5   31.00   11.10
 -12   1   5  -12.50    7.70
 -11  -1   5   32.70   10.90
  11  -1  -5   -3.00    7.70
  11  -1  -5   25.30   11.20
  11   1  -5    0.70    8.70
  11   1  -5   11.80    7.80
 -11   1   5  -11.50    6.40
  10  -1  -5   10.10    7.00
 -10  -1   5   -1.70    5.60
  10  -1  -5   19.80    9.50
  10   1  -5   18.50    8.00
 -10   1   5   12.30    7.90
  10   1  -5    9.70    5.30
  -9  -1   5  231.08   23.00
   9  -1  -5  232.08   20.70
  -9   1   5  236.68   23.00
   9   1  -5  228.38   23.10
   9   1  -5  221.08   20.10
  -8  -1   5  410.46   29.00
   8  -1  -5  460.95   30.40
   8  -1  -5  431.46   25.80
  -8  -1   5  427.26   30.50
   8   1  -5  455.65   28.90
  -7  -1   5   87.59   14.60
   7  -1  -5   93.79   15.40
  -7  -1   5   89.99   15.10
   7  -1  -5   85.39   12.40
  -7   1   5   75.89   13.30
  -7   1   5   83.99   13.90
   7   1  -5  110.69   16.90
  -6  -1   5   12.00    5.10
   6  -1  -5   14.70    7.30
  -6   1   5    7.20    3.20
  -6   1   5   12.80    5.40
   6   1  -5   16.80    6.90
  -5  -1   5   28.00    6.40
  -5  -1   5   16.70    5.00
   5  -1  -5   39.60   10.00
   5   1  -5   37.40    8.70
  -5   1   5   28.50    6.80
  -5   1   5   28.10    6.60
   4  -1  -5  116.49   12.00
  -4  -1   5  117.59    9.50
  -4  -1   5  133.79   11.50
   4   1  -5  120.49   11.30
   4   1  -5  124.29    5.40
  -4   1   5  121.29    3.70
   4   1  -5  124.89    4.90
  -4   1   5  136.89   10.70
  -4   1   5  124.39    3.40
  -4   1   5  118.29   10.40
   3  -1  -5    4.40    2.40
   3  -1  -5    4.10    3.40
  -3  -1   5    6.70    3.00
  -3  -1   5    0.00    1.10
  -3  -1   5    1.30    1.20
  -3   1   5    2.10    1.60
   3   1  -5   11.60    4.30
  -3   1   5    1.80    1.30
   3   1  -5    4.60    1.90
  -3   1   5    4.10    2.30
  -2  -1   5  845.02   23.20
   2  -1  -5  863.41   29.80
   2  -1  -5  811.82   24.30
   2  -1  -5  832.52   27.30
  -2  -1   5  844.52   27.80
  -2   1   5  860.41   25.50
  -2   1   5  852.01   25.60
   2   1  -5  817.22   22.80
  -2   1   5  843.32   25.20
   2   1  -5  858.91   24.80
   2   1  -5  862.11   27.70
  -1  -1   5  740.53   22.70
   1  -1  -5  784.32   22.00
  -1  -1   5  777.72   25.20
   1  -1  -5  798.52   26.70
  -1  -1   5  742.63   24.10
   1  -1  -5  848.52   29.30
   1   1  -5  792.22   26.10
   1   1  -5  776.82   20.80
  -1   1   5  797.52   23.70
  -1   1   5  733.83   25.70
  -1   1   5  839.72   23.00
   1   1  -5  829.82   24.70
   0  -1   5   22.00    4.60
   0  -1   5   30.60    4.30
   0  -1   5   23.60    5.40
   0  -1  -5   20.00    5.30
   0  -1  -5   26.50    4.40
   0  -1  -5   34.90    5.70
   0   1   5   24.10    4.20
   0   1   5   37.30    5.60
   0   1   5   27.40    4.70
   0   1  -5   22.50    5.60
   0   1  -5   32.50    4.80
  -1  -1  -5   64.09   10.60
  -1  -1  -5   51.29    5.00
   1  -1   5   60.39    6.80
   1   1   5   55.39    4.70
  -1   1  -5   55.09    4.30
  -1   1  -5   66.19   10.30
  -1   1  -5   54.99    9.00
   1   1   5   51.39    6.10
  -1   1  -5   52.09    4.50
   1   1   5   49.30    5.70
  -2  -1  -5  231.18   17.80
  -2  -1  -5  211.18   18.70
   2   1   5  216.18   13.10
  -2   1  -5  215.08   16.70
  -2   1  -5  249.08   17.30
   2   1   5  219.18    7.50
  -2   1  -5  209.38    6.20
  -2   1  -5  217.18    6.80
   3  -1   5  149.39   12.90
  -3  -1  -5  155.68   16.70
  -3  -1  -5  146.79   15.10
  -3   1  -5  158.98   15.40
  -3   1  -5  146.99   14.60
   3   1   5  151.08   12.20
  -4  -1  -5   -1.00    3.40
   4  -1   5    4.30    3.70
  -4  -1  -5   -1.30    2.60
  -4   1  -5    2.10    3.10
  -4   1  -5   -0.60    2.10
   4   1   5    6.00    3.20
  -5  -1  -5   89.49   17.40
  -5  -1  -5   82.79   16.20
   5  -1   5   75.69   13.20
   5   1   5   86.19   13.30
  -5   1  -5  100.69   16.50
  -5   1  -5   83.29   16.60
  -6  -1  -5  116.39   21.70
  -6  -1  -5  120.99   20.10
   6  -1   5  131.89   15.60
   6   1   5  106.89   16.30
  -6   1  -5  105.09   17.90
   7  -1   5   32.90    8.90
  -7  -1  -5   49.90   17.70
  -7  -1  -5   42.10   13.60
   7   1   5   31.50   10.80
  -7   1  -5   32.50   12.20
  -7   1  -5   51.69   14.20
  -8  -1  -5    0.10    5.50
   8  -1   5    0.50    4.70
  -8  -1  -5   -3.00    7.30
  -8   1  -5    2.50    5.90
   8   1   5   -4.30    4.70
  -8   1  -5    1.70    5.40
   9  -1   5    8.80    7.50
  -9  -1  -5   -5.70    9.20
  -9  -1  -5   20.90   12.50
   9   1   5   -0.40    7.90
  -9   1  -5   12.00   10.70
  -9   1  -5    7.90   20.10
 -10  -1  -5   98.89   16.30
 -10  -1  -5   61.29   20.00
  10  -1   5   69.89   15.40
 -10   1  -5   66.89   13.40
  10   1   5   37.50   13.50
 -10   1  -5   48.00   16.40
  12  -2  -5    8.70    9.30
 -12  -2   5    6.60   11.80
 -12   2   5    7.40    9.50
  12   2  -5   18.10   11.70
  12   2  -5   -4.20    6.40
  11  -2  -5   -1.50    7.10
 -11  -2   5   23.10   11.80
  11  -2  -5   12.80    9.50
 -11   2   5  -13.20    5.90
  11   2  -5   -9.30    7.10
  11   2  -5   -2.10    6.10
  10  -2  -5   53.59   13.10
  10  -2  -5  111.79   19.70
 -10  -2   5  119.89   22.80
  10   2  -5   79.59   16.70
  10   2  -5   64.19   13.80
 -10   2   5   98.09   19.50
  -9  -2   5  195.48   21.10
   9  -2  -5  138.39   16.10
   9  -2  -5  141.99   21.80
  -9  -2   5  170.88   19.50
   9   2  -5  166.68   19.00
  -9   2   5  166.18   19.80
   9   2  -5  189.58   18.90
  -8  -2   5  281.87   24.80
   8  -2  -5  301.67   21.60
   8  -2  -5  341.77   26.60
  -8   2   5  315.57   24.30
   8   2  -5  282.47   23.20
   7  -2  -5  192.28   18.90
  -7  -2   5  208.58   18.40
  -7  -2   5  214.78   19.40
   7  -2  -5  206.38   16.70
   7   2  -5  204.78   18.90
  -7   2   5  212.88   18.60
  -6  -2   5 1337.37   50.09
   6  -2  -5 1303.37   49.99
  -6  -2   5 1336.07   46.60
   6   2  -5 1268.67   46.20
  -6   2   5 1252.37   46.30
  -6   2   5 1364.56   47.10
  -5  -2   5   70.69   11.70
  -5  -2   5   59.79    9.80
   5  -2  -5   55.09   11.20
  -5   2   5   42.60    8.00
  -5   2   5   49.10    8.60
  -5   2   5   48.70    3.20
   5   2  -5   45.00    4.20
   5   2  -5   46.00    9.30
  -5   2   5   52.59    2.80
  -4  -2   5  197.38   14.70
   4  -2  -5  191.68   15.90
  -4   2   5  167.18   12.40
   4   2  -5  199.48   14.40
   4   2  -5  182.38    9.80
  -4   2   5  192.58    7.00
   4   2  -5  181.88    8.10
  -4   2   5  186.38    9.00
  -4   2   5  181.58   12.70
   3  -2  -5  921.01   34.30
  -3  -2   5  885.51   31.80
  -3  -2   5  853.11   21.90
   3  -2  -5  892.01   27.60
  -3   2   5  845.32   28.30
   3   2  -5  849.22   29.70
   3   2  -5  869.21   23.80
  -3   2   5  833.52   27.40
  -2  -2   5 1863.51   43.60
   2  -2  -5 1923.61   43.40
   2  -2  -5 1949.20   51.89
  -2  -2   5 1905.21   42.00
   2  -2  -5 2016.90   54.29
  -2  -2   5 1985.80   50.99
  -2   2   5 1841.52   48.60
  -2   2   5 1937.91   47.30
  -2   2   5 1923.01   44.40
   2   2  -5 1976.80   48.40
   2   2  -5 1909.61   41.60
   2   2  -5 1931.61   45.70
  -1  -2   5  227.78   12.90
   1  -2  -5  204.98   14.40
   1  -2  -5  215.18   14.10
   1  -2  -5  214.98    8.90
  -1  -2   5  222.88    8.80
  -1   2   5  231.38   11.90
   1   2  -5  231.58   11.70
   1   2  -5  211.78   12.20
  -1   2   5  222.28    9.40
   1   2  -5  229.48    9.90
   0  -2  -5  873.01   25.50
   0  -2  -5  881.61   35.20
   0  -2   5  942.71   28.80
   0  -2   5  920.91   29.60
   0  -2   5  916.51   23.00
   0   2  -5  903.21   27.70
   0   2   5  813.82   27.00
   0   2  -5  937.51   27.30
   0   2   5  959.60   27.60
   0   2   5  904.51   24.10
   0   2  -5  932.01   31.30
   1  -2   5  244.98   14.70
  -1  -2  -5  224.58   12.20
  -1  -2  -5  221.08   17.40
  -1  -2  -5  224.58   10.60
  -1   2  -5  242.48   15.10
  -1   2  -5  177.68   14.60
   1   2   5  215.58   11.10
  -1   2  -5  229.88   15.30
   1   2   5  238.48   12.90
  -1   2  -5  234.48    9.40
   1   2   5  210.48   11.00
   2  -2   5 1297.07   41.20
  -2  -2  -5 1199.28   47.90
  -2  -2  -5 1232.88   32.90
  -2  -2  -5 1246.48   48.20
  -2   2  -5 1350.96   44.70
   2   2   5 1245.18   31.60
  -2   2  -5 1266.97   43.70
   2   2   5 1266.77   36.20
  -2   2  -5 1243.78   30.60
   2   2   5 1278.37   37.40
  -2   2  -5 1291.37   27.40
  -3  -2  -5  363.26   25.50
  -3  -2  -5  355.66   12.10
  -3  -2  -5  371.26   26.30
   3  -2   5  346.17   20.60
  -3   2  -5  300.97   21.30
  -3   2  -5  339.07   21.90
   3   2   5  346.97   12.20
   3   2   5  358.76   18.50
   4  -2   5   27.80    8.00
  -4  -2  -5   32.30    9.30
  -4  -2  -5   20.10    7.60
   4   2   5   27.20    2.90
  -4   2  -5   38.10    9.90
   4   2   5   33.10    8.20
  -4   2  -5   29.00    8.10
  -5  -2  -5  542.05   36.90
   5  -2   5  504.65   29.00
  -5  -2  -5  556.04   36.30
  -5   2  -5  553.74   32.90
   5   2   5  499.95   27.20
  -5   2  -5  644.94   36.90
   6  -2   5  136.09   15.70
  -6  -2  -5  122.39   20.50
  -6  -2  -5  141.79   23.10
  -6   2  -5  132.09   20.50
  -6   2  -5  101.49   27.10
   6   2   5  123.79   14.10
  -7  -2  -5    4.50    6.50
  -7  -2  -5    6.90    7.00
   7  -2   5    7.70    6.30
  -7   2  -5   17.60   10.80
   7   2   5    9.60    5.50
  -7   2  -5   -6.70    5.10
  -8  -2  -5    2.30    6.20
   8  -2   5    0.60    5.60
  -8  -2  -5    6.30    9.10
  -8   2  -5    7.40    4.60
  -8   2  -5   13.30    8.00
   8   2   5    3.60    5.40
   9  -2   5   70.49   16.10
  -9  -2  -5   72.59   20.20
  -9  -2  -5   91.89   23.20
  -9   2  -5   64.49   15.70
   9   2   5   71.89   15.20
  10  -2   5   14.40    7.80
 -10  -2  -5    4.30   14.70
 -10  -2  -5    7.10   10.00
 -10   2  -5    5.50   13.00
 -10   2  -5   29.70   12.50
  10   2   5  -13.10    5.60
  12  -3  -5   12.10    9.00
 -12  -3   5    1.00   11.00
  12  -3  -5   23.70    9.90
  12   3  -5   27.60   10.70
  12   3  -5   10.70    9.70
 -12   3   5   33.00   13.40
  11  -3  -5   45.00   14.40
 -11  -3   5   10.30   10.10
  11  -3  -5   44.30   12.00
  11   3  -5   41.10   12.00
  11   3  -5   28.60   11.10
 -11   3   5   16.40   11.30
  10  -3  -5    3.10    7.00
 -10  -3   5   19.40    7.40
  10  -3  -5    3.10    7.20
 -10   3   5   23.10    8.20
  10   3  -5    3.00    6.00
  10   3  -5    8.10    6.80
   9  -3  -5  244.58   20.70
  -9  -3   5  277.17   26.00
   9  -3  -5  232.18   22.90
  -9  -3   5  252.87   24.50
   9   3  -5  277.27   24.40
  -9   3   5  258.47   24.60
  -8  -3   5   87.49   15.90
   8  -3  -5   97.49   14.50
  -8  -3   5   66.99   19.20
   8  -3  -5   92.69   17.10
   8   3  -5  108.39   17.30
  -8   3   5  111.69   17.70
  -7  -3   5  287.07   22.60
  -7  -3   5  277.77   21.40
   7  -3  -5  303.57   19.60
   7  -3  -5  255.27   22.70
  -7   3   5  289.17   21.80
   7   3  -5  284.77   11.00
   7   3  -5  282.57    9.70
  -7   3   5  279.37   10.10
   7   3  -5  269.27   21.50
  -6  -3   5   17.00    6.60
   6  -3  -5   38.40   10.50
  -6  -3   5   28.40    6.40
   6  -3  -5   32.20    7.40
   6   3  -5   26.80    7.30
  -6   3   5   22.50    7.30
   6   3  -5   30.50    3.60
  -6   3   5   37.90    3.80
  -6   3   5   28.30    4.80
   5  -3  -5 1473.75   53.99
  -5  -3   5 1497.05   51.99
   5  -3  -5 1565.84   43.60
  -5   3   5 1523.25   48.00
   5   3  -5 1551.34   35.30
   5   3  -5 1479.95   41.20
  -5   3   5 1646.14   45.30
  -5   3   5 1539.95   34.30
   5   3  -5 1513.65   48.20
   4  -3  -5   -2.10    3.20
  -4  -3   5    5.30    3.20
  -4  -3   5   -0.50    4.00
  -4   3   5    3.30    2.90
   4   3  -5    5.00    2.60
  -4   3   5    2.70    3.00
  -4   3   5    6.20    2.20
  -4   3   5    5.50    3.00
   4   3  -5    4.80    3.60
   4   3  -5    5.20    2.90
   3  -3  -5  226.58   13.80
   3  -3  -5  217.18   11.50
  -3  -3   5  228.58   15.10
   3  -3  -5  229.98   17.20
  -3  -3   5  230.98   11.00
  -3  -3   5  195.68    9.50
   3   3  -5  215.18   11.10
   3   3  -5  218.28   13.70
   3   3  -5  203.08    9.80
  -3   3   5  225.38   12.10
  -3   3   5  219.08   13.50
  -3   3   5  237.88   13.80
  -2  -3   5  267.87   15.50
   2  -3  -5  266.57   17.50
   2  -3  -5  255.67   10.50
  -2  -3   5  256.97    9.80
   2  -3  -5  259.97   16.60
   2   3  -5  266.17   13.20
  -2   3   5  266.27   13.90
   2   3  -5  259.07   14.10
  -2   3   5  249.97   10.70
   2   3  -5  258.97    9.40
  -1  -3   5 2364.26   46.10
   1  -3  -5 2261.87   45.90
  -1  -3   5 2353.16   58.29
   1  -3  -5 2358.16   65.79
   1  -3  -5 2333.87   61.99
  -1   3   5 2312.97   46.60
   1   3  -5 2362.96   56.99
   1   3  -5 2268.97   53.39
  -1   3   5 2269.67   54.39
   1   3  -5 2338.37   45.50
   0  -3   5   96.19    5.30
   0  -3   5   94.69    7.30
   0  -3   5  113.09    8.60
   0  -3   5  105.99    9.20
   0  -3  -5  101.49   11.70
   0  -3  -5   94.89    5.30
   0   3   5  104.69    8.40
   0   3  -5   83.69    8.70
   0   3   5  100.19    5.60
  -1  -3  -5   42.80    4.40
  -1  -3  -5   43.90    7.40
   1  -3   5   41.90    6.30
  -1  -3  -5   45.60   13.40
   1  -3   5   38.10    4.70
   1  -3   5   30.30    7.70
   1   3   5   43.50    6.90
  -1   3  -5   56.59   11.10
  -1   3  -5   41.90    7.00
  -1   3  -5   35.80    6.30
   1   3   5   44.40    5.00
   1   3   5   29.00    5.70
  -2  -3  -5  575.94   22.30
   2  -3   5  558.44   25.60
  -2  -3  -5  556.84   31.90
   2  -3   5  545.45   18.50
  -2   3  -5  552.64   26.80
   2   3   5  510.25   20.20
   2   3   5  563.14   22.80
  -2   3  -5  523.85   19.70
   2   3   5  530.65   20.20
  -2   3  -5  562.24   26.10
  -3  -3  -5 1454.35   58.69
  -3  -3  -5 1528.15   59.49
   3  -3   5 1595.74   36.10
  -3  -3  -5 1555.04   40.10
   3  -3   5 1564.64   50.29
   3   3   5 1527.95   40.00
  -3   3  -5 1568.64   52.99
  -3   3  -5 1491.65   51.49
  -3   3  -5 1519.15   36.50
   3   3   5 1488.75   49.20
   4  -3   5    8.10    5.40
  -4  -3  -5    3.90    2.20
  -4  -3  -5    9.00    5.30
  -4  -3  -5    1.30    3.30
   4  -3   5    1.80    1.20
   4   3   5    3.30    2.90
  -4   3  -5    3.90    3.70
   4   3   5    0.10    3.40
  -4   3  -5   -0.30    1.70
  -4   3  -5   -3.40    2.80
   5  -3   5   63.49   12.20
  -5  -3  -5   49.70   13.70
  -5  -3  -5   54.99   13.90
   5   3   5   58.59   10.00
  -5   3  -5   77.79   14.20
   5   3   5   67.79    5.30
  -5   3  -5   68.59   14.30
   5   3   5   57.49   11.20
  -6  -3  -5  362.06   30.60
   6  -3   5  352.16   26.10
  -6  -3  -5  290.57   29.70
  -6   3  -5  345.27   33.70
   6   3   5  348.47   12.00
  -6   3  -5  432.86   30.00
   6   3   5  394.96   24.90
   6   3   5  327.97   12.80
   7  -3   5  155.38   22.80
  -7  -3  -5   91.49   21.00
  -7  -3  -5  128.09   23.20
   7   3   5  149.79   17.20
  -7   3  -5  116.59   21.10
  -7   3  -5  142.99   17.90
   8  -3   5   33.50   11.60
  -8  -3  -5   21.00    9.70
  -8  -3  -5   12.20   10.50
   8   3   5   13.70    6.40
  -8   3  -5    9.10    9.40
  -8   3  -5   -2.20    5.00
   9  -3   5   17.80    9.70
  -9  -3  -5   10.80   12.20
  -9  -3  -5   11.80    8.50
   9   3   5   18.60    8.80
  -9   3  -5    7.20    9.40
  10  -3   5  141.49   24.50
 -10  -3  -5  118.89   25.70
  10   3   5  145.99   22.70
 -10   3  -5  123.29   25.60
 -10   3  -5  148.29   28.30
  12  -4  -5   11.80   11.20
  12  -4  -5   10.10   10.30
 -12  -4   5    0.20   13.40
 -12   4   5    3.80    7.50
  12   4  -5    8.20    7.90
  12   4  -5   29.50    9.60
 -11  -4   5   11.60   11.90
  11  -4  -5    5.50    8.20
  11  -4  -5    2.50    8.10
  11   4  -5    5.50    7.30
  11   4  -5   17.20    8.40
 -11   4   5    5.70    6.70
  10  -4  -5   -2.20    7.90
 -10  -4   5  -13.20    5.90
  10  -4  -5   10.70    8.30
  10   4  -5    3.90    4.80
 -10   4   5    3.60    6.80
  10   4  -5   -3.20    6.40
  -9  -4   5   27.50   10.10
   9  -4  -5   24.00    6.90
   9  -4  -5   17.70    8.70
  -9  -4   5   17.30    9.20
  -9   4   5   36.10   10.20
   9   4  -5   21.40    3.30
   9   4  -5   15.70    8.30
  -8  -4   5   68.19   14.60
  -8  -4   5   58.39   12.80
   8  -4  -5   62.49   12.10
   8  -4  -5   73.89   15.90
  -8   4   5   64.29   14.00
   8   4  -5   64.49    5.70
  -8   4   5   58.99    6.00
   8   4  -5   63.99    7.10
   7  -4  -5  102.89   18.00
   7  -4  -5   78.09   12.20
  -7  -4   5  101.09   19.50
  -7  -4   5   96.89   15.20
   7   4  -5   81.79    9.10
   7   4  -5  105.59   15.90
   7   4  -5  108.59    7.20
  -7   4   5   96.09   23.70
  -7   4   5   97.59    7.50
  -7   4   5   84.69    9.70
   6  -4  -5  782.62   30.70
   6  -4  -5  800.82   40.60
  -6  -4   5  721.03   36.80
   6   4  -5  747.83   33.60
  -6   4   5  738.63   28.20
  -6   4   5  799.42   23.30
   6   4  -5  806.32   23.40
  -6   4   5  847.92   36.10
   5  -4  -5   11.30    5.60
  -5  -4   5    6.60    4.50
   5  -4  -5    3.10    3.30
  -5   4   5    7.90    4.30
   5   4  -5   14.70    4.00
  -5   4   5    7.70    4.30
   5   4  -5    9.50    5.50
  -5   4   5   12.00    3.30
  -4  -4   5   30.70    7.50
   4  -4  -5   39.80    6.10
   4  -4  -5   32.90    9.00
  -4  -4   5   27.80    5.60
  -4   4   5   28.30    4.40
  -4   4   5   21.30    6.00
   4   4  -5   36.30    7.60
   4   4  -5   42.30    6.30
  -3  -4   5   11.10    4.10
   3  -4  -5   12.60    4.00
   3  -4  -5   10.30    2.70
  -3  -4   5   15.00    3.20
   3  -4  -5   10.00    4.70
   3  -4  -5    9.60    3.10
  -3   4   5   11.50    4.30
   3   4  -5   13.10    4.00
   3   4  -5    9.50    2.40
   3   4  -5   12.20    5.00
   2  -4  -5  619.24   17.00
  -2  -4   5  636.54   16.60
   2  -4  -5  623.24   30.90
   2  -4  -5  643.04   29.40
  -2  -4   5  674.93   27.00
   2   4  -5  613.24   15.50
   2   4  -5  710.83   29.30
  -2   4   5  609.94   17.30
   2   4  -5  610.94   23.10
  -2   4   5  616.94   23.80
  -1  -4   5    5.50    1.00
   1  -4  -5   10.90    4.80
  -1  -4   5    4.10    2.20
   1  -4  -5    6.50    4.10
   1  -4  -5    6.00    1.00
  -1  -4   5    5.10    1.50
  -1   4   5    9.40    3.80
   1   4  -5    6.50    3.50
  -1   4   5    6.90    1.00
   0  -4   5    6.90    2.10
   0  -4   5    7.80    3.00
   0  -4   5    4.70    2.50
   0  -4  -5    7.50    3.20
   0  -4   5    5.70    1.60
   0  -4  -5    5.70    1.40
   0   4   5    5.50    3.10
   1  -4   5   35.80    4.50
   1  -4   5   49.10    7.70
  -1  -4  -5   41.70   10.30
   1  -4   5   44.20    8.20
   1   4   5   37.40    4.10
   1   4   5   35.30    6.20
  -1   4  -5   42.80    7.10
  -1   4  -5   59.99   10.60
   1   4   5   37.60    4.30
   2  -4   5  658.63   29.10
  -2  -4  -5  684.23   37.60
  -2  -4  -5  628.64   26.90
   2  -4   5  657.03   24.00
  -2   4  -5  656.63   29.90
  -2   4  -5  656.53   26.10
  -2   4  -5  696.33   28.70
   2   4   5  660.73   22.40
   2   4   5  665.53   26.20
   3  -4   5  687.33   32.00
   3  -4   5  713.13   24.10
  -3  -4  -5  690.23   26.50
  -3  -4  -5  680.73   39.60
  -3   4  -5  672.73   32.50
  -3   4  -5  692.13   32.20
   3   4   5  701.93   29.20
   3   4   5  647.04   27.60
  -3   4  -5  660.83   24.00
  -4  -4  -5   16.90    6.90
   4  -4   5   22.70    7.60
  -4  -4  -5   22.00    5.00
   4  -4   5   22.50    4.50
  -4  -4  -5   24.70    9.80
  -4   4  -5   30.10    5.10
   4   4   5   10.40    5.10
  -4   4  -5   22.70    7.50
  -4   4  -5   15.60    6.50
   5  -4   5  255.97   21.80
  -5  -4  -5  248.48   25.60
   5  -4   5  255.77   11.90
  -5  -4  -5  276.67   27.00
   5   4   5  282.27   18.90
  -5   4  -5  282.37   22.70
   5   4   5  286.77   12.40
  -5   4  -5  303.17   24.90
  -6  -4  -5  152.68   25.30
  -6  -4  -5  159.58   25.70
   6  -4   5  154.08   17.70
   6   4   5  166.08   15.70
   6   4   5  152.08    9.30
  -6   4  -5  156.38   18.20
  -6   4  -5  176.98   27.40
  -6   4  -5  150.18    6.00
   7  -4   5   31.30   10.30
  -7  -4  -5   56.09   17.00
   7   4   5   46.40    6.00
  -7   4  -5   41.90   11.90
   7   4   5   41.90   10.70
  -7   4  -5   39.60   10.40
   8  -4   5   40.90   12.50
  -8  -4  -5   51.69   18.40
  -8  -4  -5   35.40   12.90
   8   4   5   52.39   13.80
  -8   4  -5   39.60   13.20
   9  -4   5   36.30   13.00
  -9  -4  -5   18.70   13.90
  -9  -4  -5   24.10   13.90
  -9   4  -5   44.30   14.00
   9   4   5   31.20   11.30
  -9   4  -5   41.80   16.10
  10  -4   5   -2.90    7.80
 -10  -4  -5   12.90   12.00
  10   4   5   -4.10    6.70
 -10   4  -5   -5.30    6.90
  11  -5  -5   79.49   17.70
  11  -5  -5   39.90   13.30
 -11  -5   5   69.99   19.70
  11   5  -5   74.79   15.80
  11   5  -5   55.79   16.60
 -11   5   5   57.29   13.90
 -10  -5   5   88.29   20.00
 -10  -5   5   54.49   16.00
  10  -5  -5   53.79   15.30
  10  -5  -5   61.09   15.20
  10   5  -5   68.19   15.60
  10   5  -5   79.99   15.30
 -10   5   5   62.19   16.30
  -9  -5   5   -7.50    3.60
   9  -5  -5   11.70    7.10
   9  -5  -5   12.00    6.50
  -9  -5   5    0.60    6.20
   9   5  -5    0.20    5.20
  -9   5   5   -7.30    3.40
  -9   5   5    5.70    6.50
   9   5  -5   -2.40    2.50
   8  -5  -5  123.19   14.70
  -8  -5   5  101.59   18.60
   8  -5  -5  103.69   19.50
  -8  -5   5  122.49   20.50
   8   5  -5  108.69    8.70
   8   5  -5  129.09   18.50
  -8   5   5  127.49    9.30
  -8   5   5   98.79   17.00
   7  -5  -5   73.19   11.50
  -7  -5   5   78.29   15.00
   7  -5  -5   91.69   17.30
  -7   5   5   73.89    7.20
   7   5  -5   75.79   13.30
   7   5  -5   70.59    7.20
  -7   5   5   69.09   13.00
  -6  -5   5  190.28   18.30
   6  -5  -5  228.88   21.20
  -6   5   5  202.68   17.10
  -6   5   5  198.18   11.70
   6   5  -5  198.98   11.90
   6   5  -5  214.48   17.90
   5  -5  -5  281.97   16.50
   5  -5  -5  272.97   22.70
  -5  -5   5  268.27   18.30
  -5  -5   5  315.37   21.80
   5   5  -5  280.07   18.90
   5   5  -5  291.47   14.50
  -5   5   5  256.17   18.30
  -5   5   5  281.67   13.80
   4  -5  -5  687.23   23.00
  -4  -5   5  695.53   32.30
   4  -5  -5  638.54   34.80
  -4  -5   5  699.83   26.10
   4   5  -5  695.63   24.50
   4   5  -5  744.73   30.20
  -4   5   5  701.93   23.10
  -4   5   5  684.63   28.90
  -3  -5   5  134.39   12.90
   3  -5  -5  132.99    8.40
   3  -5  -5  138.19   13.10
  -3  -5   5  122.99    8.00
  -3  -5   5  115.89   11.60
   3  -5  -5  130.09   14.60
   3  -5  -5  133.89    7.70
   3   5  -5  130.19    6.90
   3   5  -5  121.89   11.10
  -3   5   5  124.29   11.00
   3   5  -5  136.89   10.50
  -2  -5   5   -0.60    2.00
   2  -5  -5   -1.60    2.30
  -2  -5   5    2.50    2.30
  -2  -5   5    2.00    1.00
   2  -5  -5   -1.20    2.00
   2  -5  -5    2.40    1.10
   2  -5  -5    4.90    1.40
   2   5  -5    5.10    3.20
  -2   5   5    3.30    2.60
   2   5  -5    2.90    1.10
  -1  -5   5   29.10    6.60
  -1  -5   5   14.20    4.60
   1  -5  -5   33.80    8.20
   1  -5  -5   38.20    9.50
   1   5  -5   33.80    6.90
  -1   5   5   15.60    4.60
   0  -5   5  572.54   25.50
   0  -5   5  574.44   14.00
   0  -5   5  602.34   26.30
   0  -5   5  565.44   16.50
   0  -5  -5  573.74   32.90
   0   5  -5  606.24   26.20
   0   5   5  595.04   23.40
   1  -5   5  672.33   20.40
   1  -5   5  699.43   28.50
  -1  -5  -5  703.73   38.40
   1  -5   5  731.23   30.30
   1   5   5  671.93   26.20
   1   5   5  695.43   19.20
  -1   5  -5  736.33   31.00
   1   5   5  694.83   23.40
  -1   5  -5  715.33   24.70
  -2  -5  -5    6.90    4.20
  -2  -5  -5   11.20    6.40
   2  -5   5   12.70    4.20
   2  -5   5   10.40    4.50
  -2   5  -5    8.60    5.20
   2   5   5    9.10    4.30
   2   5   5   22.60    4.70
  -2   5  -5   15.50    4.30
   3  -5   5  115.49   10.30
   3  -5   5  108.69   12.30
  -3  -5  -5  111.49   11.20
  -3  -5  -5  137.09   22.60
  -3   5  -5   95.09   11.00
  -3   5  -5   81.49   13.20
   3   5   5   97.49   10.80
   3   5   5  111.09    9.40
   4  -5   5  185.18   17.80
  -4  -5  -5  155.68   19.30
  -4  -5  -5  204.68   14.00
  -4  -5  -5  160.48   19.80
   4  -5   5  166.18   12.10
  -4   5  -5  186.68   18.40
   4   5   5  217.08   14.90
   4   5   5  170.48   14.80
  -4   5  -5  163.48   16.20
  -5  -5  -5  788.22   29.00
   5  -5   5  803.52   28.30
  -5  -5  -5  846.22   49.80
   5  -5   5  765.02   39.90
   5   5   5  817.52   33.70
  -5   5  -5  800.92   40.10
  -5   5  -5  824.42   42.10
  -6  -5  -5   25.20   11.20
   6  -5   5   24.50    8.80
  -6  -5  -5   30.70   11.40
   6  -5   5   19.70    5.30
  -6   5  -5   -6.30    7.90
   6   5   5   16.30    7.30
  -6   5  -5   22.80    8.90
   6   5   5   27.40    5.50
  -6   5  -5   23.30    5.00
   7  -5   5  169.28    8.50
  -7  -5  -5  202.58   25.70
   7  -5   5  188.78   21.40
  -7  -5  -5  160.48   27.00
  -7   5  -5  189.78   20.60
  -7   5  -5  166.78   25.70
   7   5   5  193.78   18.30
   7   5   5  183.88   11.60
   8  -5   5  116.39   21.00
  -8  -5  -5  117.29   25.70
  -8  -5  -5  146.79   25.80
  -8   5  -5  121.79   20.90
  -8   5  -5  149.79   26.20
   8   5   5  116.89   18.50
   9  -5   5   35.30   12.40
  -9  -5  -5   31.50   15.00
  -9  -5  -5   12.40   14.10
  -9   5  -5   34.40   12.30
  -9   5  -5   22.10   12.20
  10  -5   5   11.60    8.50
 -10  -5  -5   34.10   18.60
  10   5   5   12.50    8.00
 -10   5  -5   29.20   14.20
  11  -6  -5  210.98   22.90
  11  -6  -5  294.27   29.10
 -11  -6   5  214.98   31.40
 -11   6   5  233.48   26.70
  11   6  -5  222.08   24.10
  11   6  -5  271.37   26.00
 -10  -6   5   86.09   27.80
  10  -6  -5  106.99   20.70
  10  -6  -5  107.59   18.10
 -10  -6   5  157.68   26.60
  10   6  -5  122.49   19.50
 -10   6   5   89.49   18.30
  -9  -6   5   13.40    8.90
   9  -6  -5   73.69   16.20
  -9  -6   5   26.40    9.20
   9  -6  -5   29.30    9.70
  -9   6   5   32.20    6.80
   9   6  -5   36.60   11.40
  -9   6   5   51.79   12.80
   8  -6  -5   89.89   19.00
   8  -6  -5   66.09   12.90
  -8  -6   5   70.39   15.20
   8   6  -5   97.99    9.10
  -8   6   5  101.89   16.30
   8   6  -5   75.99   13.70
  -8   6   5   85.09    8.70
   7  -6  -5  365.36   30.40
  -7  -6   5  409.16   29.50
   7   6  -5  416.76   18.90
   7   6  -5  410.36   31.90
  -7   6   5  411.66   19.20
  -7   6   5  393.26   26.30
  -6  -6   5   52.99   10.40
  -6  -6   5   48.80   11.30
   6  -6  -5   53.39   13.30
  -6   6   5   46.10   10.00
   6   6  -5   41.90    9.60
   6   6  -5   55.59    8.40
  -6   6   5   72.49   10.60
  -5  -6   5  331.27   22.90
   5  -6  -5  285.67   16.20
   5  -6  -5  279.27   24.60
   5   6  -5  305.67   16.30
   5   6  -5  308.67   20.20
  -5   6   5  284.07   19.60
  -4  -6   5    1.00    2.20
   4  -6  -5    2.40    2.50
  -4  -6   5    3.70    2.10
   4  -6  -5    3.00    4.50
  -4   6   5    1.10    2.50
   4   6  -5    6.40    3.70
  -4   6   5   -0.80    2.70
   4   6  -5    3.00    3.50
  -3  -6   5 1147.69   43.60
   3  -6  -5 1109.39   48.00
   3  -6  -5 1159.78   28.50
  -3  -6   5 1134.29   30.40
  -3  -6   5 1096.59   41.20
   3  -6  -5 1126.59   29.80
   3   6  -5 1129.59   36.10
   3   6  -5  936.31   31.50
  -3   6   5 1152.68   38.30
  -2  -6   5   41.30    8.50
   2  -6  -5   45.20   11.10
   2  -6  -5   45.20    2.60
   2  -6  -5   43.60    2.70
  -2  -6   5   36.70    7.70
   2  -6  -5   43.20    9.60
  -2   6   5   37.70    7.60
   2   6  -5   45.20    8.10
  -1  -6   5  160.78   13.10
   1  -6  -5  143.89   15.90
   1  -6  -5  181.58   17.50
  -1  -6   5  164.98   14.50
  -1   6   5  156.28   11.90
   1   6  -5  168.48   13.50
   0  -6   5  447.06   23.00
   0  -6  -5  452.55   30.20
   0  -6   5  427.26   24.00
   0  -6  -5  479.95   27.80
   0   6  -5  438.46   23.30
   0   6   5  438.66   20.80
   1  -6   5 2435.96   51.49
  -1  -6  -5 2423.36   72.89
   1  -6   5 2407.36   67.59
   1  -6   5 2487.15   68.69
  -1  -6  -5 2514.95   85.09
   1   6   5 2428.66   51.09
   1   6   5 2405.66   62.39
   1   6   5 2540.05   50.29
  -1   6  -5 2483.85   68.99
  -1   6  -5 2584.64   57.99
   2  -6   5  153.58   14.50
   2  -6   5  161.18   16.20
  -2  -6  -5  156.08   19.00
  -2   6  -5  148.49   15.40
   2   6   5  163.78   13.20
  -2   6  -5  132.59   11.20
   2   6   5  147.69    9.10
   3  -6   5  640.74   28.90
  -3  -6  -5  678.43   42.80
  -3  -6  -5  645.44   31.10
   3  -6   5  638.04   32.50
  -3   6  -5  652.33   30.50
  -3   6  -5  663.43   33.30
   3   6   5  626.14   23.80
   3   6   5  683.73   29.70
  -4  -6  -5  427.36   34.40
   4  -6   5  409.96   26.80
  -4  -6  -5  445.66   24.10
   4  -6   5  455.25   23.30
   4   6   5  418.86   24.00
  -4   6  -5  433.56   27.10
  -4   6  -5  401.16   27.10
   4   6   5  423.46   21.30
  -5  -6  -5   49.80    8.50
   5  -6   5   24.80    7.90
  -5  -6  -5   40.80   13.90
   5  -6   5   37.90    8.00
  -5  -6  -5   10.00   10.00
  -5   6  -5   50.49   12.10
  -5   6  -5   38.20    9.90
   5   6   5   28.10    8.10
   5   6   5   47.60    9.50
   6  -6   5    9.70    7.30
   6  -6   5    8.90    4.60
  -6  -6  -5   16.20    9.80
  -6  -6  -5   22.50   10.60
   6   6   5   11.30    3.90
  -6   6  -5   10.70    7.70
   6   6   5   -2.90    4.20
  -7  -6  -5  102.59   22.50
   7  -6   5  110.09   10.00
   7  -6   5  130.39   21.50
  -7  -6  -5  122.19   24.90
  -7   6  -5  115.59   20.20
   7   6   5  111.59   10.20
  -7   6  -5  104.19   20.30
   7   6   5   94.59   15.20
   8  -6   5  243.98   36.00
  -8  -6  -5  297.47   35.40
  -8  -6  -5  331.47   36.10
  -8   6  -5  289.67   28.20
   8   6   5  302.77   24.70
  -8   6  -5  289.27   30.70
  -9  -6  -5   -0.50   11.30
   9  -6   5   10.20    7.60
  -9  -6  -5   19.10   13.10
  -9   6  -5  -10.00    6.80
  -9   6  -5    4.10    9.20
 -11  -7   5  149.99   26.70
  11  -7  -5  150.48   22.50
  11  -7  -5  164.38   26.70
  11   7  -5  148.79   23.10
  11   7  -5  158.58   28.40
 -11   7   5  163.28   26.10
 -10  -7   5  174.28   27.40
  10  -7  -5  203.38   24.70
 -10  -7   5  172.68   26.30
  10  -7  -5  176.78   20.70
  10   7  -5  178.68   20.00
 -10   7   5  168.38   25.60
  -9  -7   5    7.50    6.20
   9  -7  -5   -0.90    5.50
   9  -7  -5    2.10    7.90
   9   7  -5    0.70    3.50
  -9   7   5   10.00    6.90
   9   7  -5    1.90    5.90
  -8  -7   5  635.04   39.20
   8  -7  -5  392.96   33.60
  -8   7   5  491.55   22.90
   8   7  -5  489.55   31.60
  -8   7   5  491.45   32.60
   8   7  -5  488.65   22.50
  -7  -7   5  245.28   22.50
  -7  -7   5  272.27   23.50
   7  -7  -5  216.08   24.20
  -7   7   5  249.08   21.30
   7   7  -5  236.18   20.60
  -7   7   5  242.78   15.70
   7   7  -5  246.08   15.70
  -6  -7   5  252.07   20.00
   6  -7  -5  280.67   17.90
  -6  -7   5  238.18   24.60
   6  -7  -5  240.38   24.10
  -6   7   5  251.77   15.80
   6   7  -5  255.97   16.30
  -6   7   5  244.28   30.00
   6   7  -5  274.27   24.50
  -5  -7   5   65.09   10.20
   5  -7  -5   52.49    8.10
   5  -7  -5   64.39   15.30
  -5  -7   5   62.79   11.90
  -5   7   5   72.99   12.30
   5   7  -5   69.29   10.40
  -5   7   5   66.29    8.40
   5   7  -5   64.59   11.80
  -4  -7   5 2400.36   72.99
   4  -7  -5 2482.35   83.49
  -4  -7   5 2420.86   75.29
  -4  -7   5 2459.05   61.69
   4  -7  -5 2468.85   57.19
   4   7  -5 2370.26   62.59
  -4   7   5 2325.67   66.59
   3  -7  -5   56.49    5.60
   3  -7  -5   67.09    5.60
  -3  -7   5   54.89   11.30
   3  -7  -5   33.40   10.30
  -3  -7   5   57.39    5.40
  -3  -7   5   53.89   10.30
   3   7  -5   58.29    4.10
  -3   7   5   51.49    9.40
  -3   7   5   60.59    9.20
   3   7  -5   72.09   10.60
  -2  -7   5  138.89   14.40
   2  -7  -5  109.49   17.60
   2  -7  -5  147.09   17.20
  -2  -7   5  136.19   12.70
   2   7  -5  142.59   13.20
  -2   7   5  133.89   12.10
   1  -7  -5   26.70    8.60
  -1  -7   5   16.00    5.10
   1  -7  -5   21.30    7.60
  -1  -7   5   21.50    6.40
   1   7  -5   19.10    6.50
  -1   7   5   13.70    4.50
   0  -7   5 2582.04   70.19
   0  -7   5 2555.44   74.89
   0  -7  -5 2496.85   85.39
   0  -7  -5 2658.13   81.49
   0   7   5 2537.05   65.49
   0   7  -5 2618.14   71.59
   1  -7   5  343.37   22.70
  -1  -7  -5  366.26   25.40
  -1  -7  -5  313.47   26.90
   1  -7   5  347.87   21.60
  -1   7  -5  369.56   23.00
   1   7   5  344.17   19.30
  -1   7  -5  347.97   14.80
   1   7   5  348.97   10.80
   1   7   5  334.77   10.90
   2  -7   5  121.59   13.20
  -2  -7  -5  103.29   21.10
   2  -7   5  111.09   13.10
  -2   7  -5  113.19    9.90
   2   7   5  109.49    8.50
   2   7   5   97.29   11.00
   2   7   5  106.79    7.60
  -2   7  -5  117.29   13.90
   3  -7   5  265.37   19.20
  -3  -7  -5  231.68   26.00
   3  -7   5  255.77   20.40
   3   7   5  218.58   16.70
   3   7   5  244.38   13.70
  -3   7  -5  257.17   20.70
  -3   7  -5  211.38   17.60
  -4  -7  -5  338.27   22.60
   4  -7   5  348.87   22.50
  -4  -7  -5  327.47   31.10
   4  -7   5  313.37   24.80
  -4   7  -5  357.06   24.30
   4   7   5  333.97   21.70
   4   7   5  379.26   19.50
  -4   7  -5  355.46   25.90
  -5  -7  -5  221.78   26.30
  -5  -7  -5  207.38   17.30
   5  -7   5  206.78   16.80
   5  -7   5  177.78   19.00
  -5   7  -5  214.38   20.50
  -5   7  -5  209.68   20.50
   5   7   5  223.28   18.60
   5   7   5  210.78   16.10
   6  -7   5   -4.40    4.30
  -6  -7  -5    2.40    3.90
  -6  -7  -5    1.10    7.50
  -6   7  -5   -3.30    5.60
   6   7   5   -7.20    3.20
  -6   7  -5   -7.70    3.90
  -7  -7  -5  232.48   36.10
   7  -7   5  260.77   25.60
  -7  -7  -5  204.68   33.50
   7   7   5  202.78   14.60
   7   7   5  226.78   20.00
  -7   7  -5  237.78   24.90
  -7   7  -5  213.88   24.00
   7   7   5  204.88   20.70
  -8  -7  -5   41.90   18.90
  -8  -7  -5   34.80   17.20
   8  -7   5   43.50   12.30
  -8   7  -5   22.50   11.60
  -8   7  -5   33.60   11.70
   8   7   5   21.80    8.60
  -9  -7  -5   53.19   16.80
   9  -7   5   38.30   14.00
  -9  -7  -5    8.00   12.50
   9   7   5   38.20   11.10
  -9   7  -5   43.40   11.60
  -9   7  -5    0.90   10.60
  11  -8  -5  129.99   21.70
  11  -8  -5  153.58   26.20
 -11  -8   5  110.99   22.40
 -11   8   5  144.49   26.50
  11   8  -5  147.29   22.60
  11   8  -5  210.08   21.40
 -10  -8   5   35.50   13.40
 -10  -8   5   37.60   13.00
  10  -8  -5   36.80   12.60
  10  -8  -5   19.30    9.20
  10   8  -5   23.00   10.00
 -10   8   5    8.50    7.70
   9  -8  -5   -0.90    4.40
   9  -8  -5    7.70    7.60
  -9  -8   5    3.00    6.10
  -9   8   5    2.30    3.30
  -9   8   5    6.90    5.80
   9   8  -5    0.40    6.80
   8  -8  -5    6.50    6.70
  -8  -8   5   19.40    7.50
   8  -8  -5   13.00    9.30
  -8   8   5   40.90   10.90
   8   8  -5   25.60    9.40
  -8   8   5   24.40    7.20
   8   8  -5   20.00    6.00
  -7  -8   5  348.97   28.00
   7  -8  -5  350.56   31.90
   7  -8  -5  338.67   22.60
  -7  -8   5  347.77   26.90
   7   8  -5  407.16   27.80
   7   8  -5  367.06   20.80
  -7   8   5  344.07   20.40
  -7   8   5  404.56   27.80
   6  -8  -5    1.90    4.20
  -6  -8   5    3.10    4.00
   6  -8  -5    7.10    7.20
  -6  -8   5    4.80    4.60
   6   8  -5    8.20    4.70
  -6   8   5   -4.80    2.70
  -6   8   5    4.00    2.50
   6   8  -5    1.30    4.90
  -5  -8   5   12.60    6.20
   5  -8  -5   10.90    4.40
  -5  -8   5   11.00    4.80
  -5  -8   5   14.30    6.30
   5  -8  -5   12.40    6.60
  -5   8   5   10.50    5.00
  -5   8   5   11.80    5.90
   5   8  -5   10.90    6.00
   5   8  -5   12.10    7.30
   4  -8  -5   11.90    7.50
  -4  -8   5   10.40    5.10
  -4  -8   5   10.10    3.60
  -4  -8   5   19.10    7.60
   4  -8  -5    7.20    3.50
  -4   8   5   13.90    5.80
  -4   8   5    9.20    3.40
   4   8  -5    7.00    3.10
   4   8  -5    4.60    4.40
  -3  -8   5  535.35   31.80
  -3  -8   5  494.65   27.60
   3  -8  -5  510.65   34.40
   3  -8  -5  471.25   16.10
   3  -8  -5  467.65   16.60
  -3   8   5  517.65   23.70
  -3   8   5  508.65   25.30
   3   8  -5  457.15   24.20
   3   8  -5  512.45   12.40
   3   8  -5  479.85   12.40
  -2  -8   5   65.69   12.70
   2  -8  -5   49.60   13.30
  -2  -8   5   33.00    7.60
   2   8  -5   41.80    9.60
  -2   8   5   38.80    7.90
  -2   8   5   31.10    7.40
   1  -8  -5  106.69   18.20
  -1  -8   5  130.79   12.90
   1  -8  -5  133.69   16.20
  -1  -8   5  133.79   14.90
   1   8  -5  130.79   13.80
  -1   8   5  106.09   10.90
   0  -8   5  256.37   18.40
   0  -8  -5  280.17   25.70
   0  -8  -5  233.18   21.90
   0  -8   5  245.28   20.30
   0   8  -5  266.07   20.00
   0   8   5  260.57   17.20
   1  -8   5  805.62   38.30
  -1  -8  -5  763.02   45.60
   1  -8   5  795.42   34.90
   1  -8   5  744.93   18.70
  -1  -8  -5  728.33   39.70
  -1   8  -5  773.02   22.70
   1   8   5  742.13   17.40
   1   8   5  681.13   29.70
  -1   8  -5  740.33   35.20
  -2  -8  -5  119.19   21.30
  -2  -8  -5  141.69   16.40
   2  -8   5  140.79   15.20
   2  -8   5  143.69   14.80
   2   8   5  138.99   13.30
  -2   8  -5  137.79   14.80
  -2   8  -5  126.09   10.60
   2   8   5  117.69    8.60
   2   8   5  140.29    8.30
  -3  -8  -5   78.29   14.60
  -3  -8  -5   87.39   19.50
   3  -8   5   86.59   15.50
   3  -8   5   91.59   13.90
  -3   8  -5   80.59   14.80
  -3   8  -5  100.59   11.10
   3   8   5   88.59    8.90
   3   8   5   98.99   12.20
   4  -8   5  371.66   26.70
  -4  -8  -5  358.86   25.20
   4  -8   5  348.87   23.60
  -4  -8  -5  360.06   33.20
   4   8   5  323.37   23.00
  -4   8  -5  368.36   23.90
  -4   8  -5  317.37   25.20
   4   8   5  338.67   18.40
   5  -8   5   68.29   11.50
  -5  -8  -5   76.99   16.50
  -5  -8  -5   63.89   11.90
   5  -8   5   67.89   15.00
   5   8   5   65.99   12.30
  -5   8  -5   60.29   12.90
   5   8   5   61.59   10.90
  -5   8  -5   55.99   14.00
  -6  -8  -5   -0.70    4.90
  -6  -8  -5   -8.40    7.40
   6  -8   5   -1.50    5.20
   6  -8   5    1.80    7.00
  -6   8  -5    6.90    7.60
   6   8   5   -6.40    4.20
  -6   8  -5   13.60    7.20
   6   8   5   -0.20    4.70
   7  -8   5  103.59   12.70
   7  -8   5  125.89   21.50
  -7  -8  -5  131.49   25.40
  -7   8  -5  100.09   20.40
   7   8   5   96.09   15.40
   7   8   5   91.49   12.40
   7   8   5   94.09   16.20
  -7   8  -5  113.39   21.00
  -8  -8  -5  155.78   27.90
   8  -8   5  157.98   25.30
   8   8   5  182.78   20.20
   8   8   5  213.18   20.30
  -8   8  -5  201.78   23.80
  -8   8  -5  186.48   23.10
   8   8   5  181.68   18.50
  -9  -8  -5    1.40   12.10
   9  -8   5   45.20   13.50
   9   8   5   17.40    9.10
   9   8   5   23.60   11.50
  -9   8  -5    5.30    8.20
  -9   8  -5    2.20   12.20
 -10  -9   5  108.79   20.90
  10  -9  -5  106.49   28.50
  10   9  -5  162.58   25.00
 -10   9   5  141.99   24.20
  -9  -9   5  160.28   25.20
  -9  -9   5  136.49   27.10
   9  -9  -5  186.18   27.60
   9  -9  -5  182.38   19.00
   9   9  -5  138.09   14.50
   9   9  -5  144.09   22.90
  -9   9   5  176.88   17.40
   8  -9  -5    1.10    4.40
  -8  -9   5    6.00    6.00
  -8   9   5   -1.70    4.50
   8   9  -5    0.20    4.70
  -8   9   5    0.10    4.60
  -7  -9   5   52.79   11.50
   7  -9  -5   31.00   10.30
  -7  -9   5   49.40   12.30
   7  -9  -5   31.30    8.60
   7   9  -5   51.59   10.20
   7   9  -5   45.90   12.40
  -7   9   5   55.59   12.40
  -7   9   5   28.40    8.20
  -6  -9   5  482.55   32.30
  -6  -9   5  496.05   29.30
   6  -9  -5  525.35   39.40
   6  -9  -5  523.85   26.00
  -6   9   5  477.65   25.70
   6   9  -5  542.55   31.30
   6   9  -5  506.45   26.50
  -6   9   5  500.75   30.10
   5  -9  -5  111.39   10.80
  -5  -9   5  102.19   11.40
  -5  -9   5  119.59   19.30
   5  -9  -5  103.19   19.60
   5   9  -5  125.89   13.20
  -4  -9   5  203.18   24.90
  -4  -9   5  261.77   21.00
   4  -9  -5  212.38   12.50
   4   9  -5  212.98   17.00
   4   9  -5  202.78   10.10
  -4   9   5  210.88   16.30
  -4   9   5  224.28   17.80
   4   9  -5  230.88   10.10
   3  -9  -5    0.60    2.00
  -3  -9   5   -1.10    2.20
   3  -9  -5   -4.00    3.90
  -3  -9   5    6.10    3.90
   3  -9  -5   -1.20    1.90
   3   9  -5   -3.50    2.80
  -3   9   5   -2.80    1.80
  -3   9   5   -0.20    3.80
  -2  -9   5   14.80    6.40
   2  -9  -5   13.30    7.10
  -2  -9   5    5.30    5.60
  -2   9   5    8.50    5.60
   2   9  -5   13.90    6.40
  -2   9   5   12.70    5.60
   1  -9  -5  265.87   24.60
  -1  -9   5  245.48   18.70
  -1  -9   5  224.28   20.90
   1  -9  -5  274.07   25.70
  -1   9   5  249.38   17.10
   1   9  -5  257.97   20.00
   0  -9   5  315.27   21.20
   0  -9   5  231.38   21.10
   0  -9  -5  279.17   27.40
   0  -9  -5  302.67   25.90
   0   9  -5  291.97   21.60
   0   9   5  275.67   17.80
   1  -9   5  784.52   36.20
  -1  -9  -5  837.42   44.80
   1  -9   5  756.02   40.20
  -1  -9  -5  863.41   49.70
   1  -9   5  780.42   18.50
  -1   9  -5  792.22   21.90
   1   9   5  811.02   33.30
  -1   9  -5  836.42   39.00
   2  -9   5  140.99   16.20
  -2  -9  -5  151.98   18.30
   2  -9   5  150.68   15.50
   2   9   5  140.29    8.30
   2   9   5  142.19   13.90
  -2   9  -5  137.69   10.80
   2   9   5  131.29    8.70
  -3  -9  -5   -9.00    6.60
   3  -9   5    1.30    3.50
  -3  -9  -5    2.80    5.80
  -3   9  -5    2.00    3.60
   3   9   5    3.70    3.90
  -3   9  -5   -0.60    4.10
   3   9   5   -4.20    2.60
  -4  -9  -5   45.60   13.10
   4  -9   5   72.09   14.00
   4  -9   5   65.89   13.30
  -4   9  -5   59.39   12.20
  -4   9  -5   80.09   16.50
   4   9   5   68.79   12.40
   4   9   5   85.09    9.30
  -5  -9  -5  152.88   27.10
   5  -9   5  178.98   25.00
  -5  -9  -5  182.28   19.10
   5  -9   5  148.29   17.00
  -5   9  -5  159.28   17.70
   5   9   5  203.08   19.10
   5   9   5  191.78   14.90
  -5   9  -5  168.28   19.40
   6  -9   5  225.58   20.90
  -6  -9  -5  315.37   35.10
   6  -9   5  241.18   24.70
  -6  -9  -5  253.37   20.90
   6   9   5  225.58   18.50
  -6   9  -5  250.67   25.90
  -6   9  -5  219.98   22.40
   6   9   5  219.38   20.70
  -7  -9  -5   -7.60    8.30
   7  -9   5    6.30    6.80
   7  -9   5   -4.00    6.00
  -7   9  -5    7.40    9.20
   7   9   5   -2.70    4.40
   7   9   5   -5.90    4.40
  -7   9  -5    7.50    6.70
   7   9   5   -0.60    4.80
   8  -9   5   15.80   10.20
  -8   9  -5   16.20    8.60
  -8   9  -5   10.10    9.10
   8   9   5   11.20    7.30
   8   9   5   14.70    7.40
   8   9   5    0.50    4.40
 -10 -10   5   -4.50    9.00
  10 -10  -5    2.10   14.50
 -10 -10   5   28.60   16.00
 -10  10   5   43.60   13.10
  10  10  -5   19.20   12.90
  -9 -10   5   97.49   21.80
  -9 -10   5  104.59   20.90
   9 -10  -5   76.79   18.40
   9  10  -5   82.79   12.90
  -9  10   5   70.69   15.70
  -9  10   5   76.59   14.00
  -8 -10   5   72.59   16.30
  -8 -10   5   72.89   19.70
   8 -10  -5   85.09   13.90
   8  10  -5   85.09   14.10
  -8  10   5   98.49   12.30
   8  10  -5   81.29   15.80
  -8  10   5   81.19   15.20
  -7 -10   5  -10.90    5.50
   7 -10  -5   -1.00    5.10
   7 -10  -5    6.60    8.60
  -7 -10   5   -1.00    5.10
  -7  10   5    2.30    5.50
   7  10  -5    3.50    6.50
  -7  10   5    3.30    4.60
  -6 -10   5  462.65   31.50
   6 -10  -5  429.46   23.90
  -6 -10   5  430.16   27.50
   6 -10  -5  521.15   40.80
  -6  10   5  442.06   28.30
   6  10  -5  439.36   26.10
   6  10  -5  499.15   31.10
  -6  10   5  435.86   33.60
   5 -10  -5    8.10    8.80
   5 -10  -5   27.20    6.10
  -5 -10   5   25.20    8.80
  -5 -10   5   36.00    9.80
  -5  10   5   27.90    7.10
   5  10  -5   28.90    5.00
  -5  10   5   26.80    8.10
   5  10  -5   34.70    9.10
  -4 -10   5  362.36   26.10
   4 -10  -5  336.77   15.90
  -4 -10   5  344.77   27.80
   4 -10  -5  394.56   33.60
   4  10  -5  383.76   23.90
  -4  10   5  341.27   22.50
   4  10  -5  352.06   12.20
   4  10  -5  328.87   12.50
  -4  10   5  358.66   22.10
   3 -10  -5    1.20    4.40
   3 -10  -5   -0.50    1.60
  -3 -10   5   -4.80    2.60
  -3 -10   5    1.90    4.30
  -3  10   5    1.90    3.70
   3  10  -5   -4.60    4.00
  -2 -10   5  608.54   31.90
   2 -10  -5  573.14   48.20
  -2  10   5  570.34   28.80
  -2  10   5  569.64   27.80
   2  10  -5  562.64   30.40
  -1 -10   5  149.59   17.70
   1 -10  -5  153.98   24.20
  -1 -10   5  140.39   14.70
  -1  10   5  138.09   14.30
   1  10  -5  138.09   15.90
  -1  10   5  135.19   13.50
   0 -10  -5   94.69   18.90
   0 -10   5   64.89   12.40
   0 -10   5   53.69   13.10
   0  10  -5   74.39   19.20
   0  10   5   69.29   11.60
  -1 -10  -5   99.99   20.40
   1 -10   5  100.89   18.40
   1 -10   5   84.19   13.20
  -1 -10  -5  114.09   21.40
   1 -10   5   93.69    3.60
  -1  10  -5  105.69   17.40
   1  10   5   94.09   11.20
  -2 -10  -5  441.46   37.30
   2 -10   5  510.55   33.70
  -2 -10  -5  451.35   33.10
   2 -10   5  474.75   28.90
   2  10   5  407.06   24.30
  -2  10  -5  482.85   30.50
   2  10   5  463.85   15.40
   2  10   5  421.86   15.60
  -2  10  -5  438.76   20.10
   3 -10   5  153.18   16.80
   3 -10   5  159.58   18.20
  -3 -10  -5  169.88   20.20
  -3 -10  -5  141.49   25.20
   3  10   5  160.68   14.90
   3  10   5  134.69    9.90
  -3  10  -5  140.89   17.40
  -4 -10  -5   44.20   13.90
  -4 -10  -5   33.70   11.00
   4 -10   5   17.30    7.50
   4 -10   5   17.40    7.70
  -4  10  -5   26.10    9.90
  -4  10  -5   27.40    6.90
   4  10   5   25.10    7.20
   4  10   5   17.10    7.20
   5 -10   5  216.18   22.60
  -5 -10  -5  205.68   34.30
  -5 -10  -5  210.48   35.40
   5 -10   5  188.28   19.50
  -5  10  -5  188.08   19.10
   5  10   5  203.78   18.40
  -5  10  -5  189.38   21.80
   5  10   5  189.48   15.60
  -6 -10  -5  116.79   25.10
  -6 -10  -5  120.79   18.30
   6 -10   5  113.99   19.40
   6 -10   5   89.69   15.80
  -6  10  -5  105.89   20.50
   6  10   5  106.39   17.20
  -6  10  -5  107.09   19.30
   6  10   5  121.69   17.40
  -7 -10  -5  145.09   17.40
   7 -10   5  159.68   18.60
  -7 -10  -5  140.99   28.30
   7 -10   5  153.58   24.50
  -7  10  -5  163.98   24.20
  -7  10  -5  174.78   27.30
   7  10   5  144.59   17.10
  -8 -10  -5  -11.90    8.90
   8 -10   5   12.10    9.50
   8  10   5   -2.10    7.00
   8  10   5   21.70   10.00
  -8  10  -5   20.70   10.00
   8  10   5    0.30    6.50
  -8  10  -5   16.90   11.60
  -9 -11   5  289.47   28.60
  -9 -11   5  291.77   31.40
   9 -11  -5  274.87   40.10
   9 -11  -5  313.07   25.50
  -9  11   5  319.87   29.70
   9  11  -5  320.27   23.60
   9  11  -5  312.77   28.80
  -9  11   5  378.76   27.10
  -8 -11   5   60.99   14.50
   8 -11  -5   72.09   21.90
  -8 -11   5   54.69   14.80
   8 -11  -5   45.90   10.40
  -8  11   5   63.59   13.70
  -8  11   5   46.00    9.90
   8  11  -5   58.39   12.20
  -7 -11   5  202.28   23.00
   7 -11  -5  169.18   28.30
   7 -11  -5  159.18   16.80
  -7  11   5  156.18   17.10
   7  11  -5  150.08   16.20
   7  11  -5  143.69   22.10
  -7  11   5  185.28   19.80
   7  11  -5  152.08   13.10
  -6 -11   5   10.60    7.70
   6 -11  -5    3.70    7.00
   6 -11  -5   11.10    4.60
  -6 -11   5    5.70    7.50
   6  11  -5    3.70    3.10
  -6  11   5   11.40   11.10
   6  11  -5   -0.40    5.30
   6  11  -5   -5.50    4.70
  -6  11   5   -3.10    4.50
   5 -11  -5  763.42   51.09
  -5 -11   5  780.72   41.60
   5 -11  -5  769.62   28.60
  -5 -11   5  704.83   43.20
  -5  11   5  675.13   33.90
   5  11  -5  762.92   23.60
   5  11  -5  784.52   37.30
  -5  11   5  782.92   37.80
   4 -11  -5    3.70    3.20
  -4 -11   5    5.50    4.90
   4 -11  -5    2.70    5.30
  -4 -11   5    0.70    5.10
   4  11  -5   -3.80    3.40
   4  11  -5    1.40    1.60
  -4  11   5    0.10    4.00
  -4  11   5   -3.10    2.70
  -3 -11   5   14.50    8.00
  -3 -11   5   11.40    7.40
   3 -11  -5    9.20    2.10
   3 -11  -5   -0.90    4.50
   3  11  -5    9.00    5.80
  -3  11   5    9.10    5.20
  -3  11   5    4.20    3.80
  -2 -11   5   26.30    8.10
   2 -11  -5   14.50    8.60
  -2 -11   5   28.10    8.70
  -2  11   5   39.00    8.70
  -2  11   5   32.50    8.90
   2  11  -5   37.10   11.20
   1 -11  -5 1417.56   67.79
[truncated: 527,755 more chars]
